# Supplementary material for: μ-1,6-Dioxo-1,6-di­phenyl­hexane-3,4-diolato-bis­[(2,2′-bi­pyridine)­chlorido­copper(II)] dihydrate
Source: IUCrdata. 2023 Aug 30;8(Pt 8):x230713. doi: 10.1107/S2414314623007137 (PMC10483540; doi:10.1107/S2414314623007137)
Supplement: Supplementary file 1 [file x-08-x230713-sup1.cif]

##############################################################################
#                                                                            #
# This CIF contains the data for a data article accepted for                 #
# publication in IUCrData. It conforms to the requirements of                #
# Notes for Authors for IUCrData, and has been                               #
# peer reviewed under the auspices of IUCrData.                              #
#                                                                            #
# Full details of the Crystallographic Information File format               #
# are given in the paper "The Crystallographic Information File (CIF):       #
# a New Standard Archive File for Crystallography" by S. R. Hall, F. H.      #
# Allen and I. D. Brown [Acta Cryst. (1991), A47, 655-685].                  #
#                                                                            #
# The current version of the core CIF dictionary is obtainable from          #
# ftp://ftp.iucr.org/pub/cif_core.dic.                                       #
#                                                                            #
# Software is freely available for graphical display of the structure(s)     #
# in this CIF. For information consult the CIF software page                 #
# http://www.iucr.org/resources/cif/software.                                #
#                                                                            #
# This file may be used for bona fide research purposes within the           #
# scientific community so long as proper attribution is given to the data    # 
# article from which it was obtained.                                        #
#                                                                            #
##############################################################################
data_I
_audit_creation_method     SHELXL-2018/3
_journal_date_recd_electronic     2023-08-10
_journal_date_accepted     2023-08-12
_journal_name_full     'IUCrData'
_journal_year     2023
_journal_volume     8
_journal_issue      8
_journal_page_first     0
_journal_page_last     0
_journal_paper_category     HM
_journal_paper_doi     10.1107/S2414314623007137
_journal_coeditor_code     TK4095
_publ_contact_author_name     'Mark M. Turnbull'
_publ_contact_author_address
;
Carlson School of Chemistry and Biochemistry
Clark University
950 Main St.
Worcester, MA 01610
USA
;
_publ_contact_author_email     'mturnbull@clarku.edu'
_publ_contact_author_fax     ?
_publ_contact_author_phone     '01-508-793-7167'
_publ_section_title
;\
\m-1,6-Dioxo-1,6-diphenylhexane-3,4-diolato-bis[(2,2'-bipyridine)\
chloridocopper(II)] dihydrate
;
_publ_section_title_footnote     .
loop_
    _publ_author_name
    _publ_author_footnote
    _publ_author_address
    'Nye, Luke'
;
Present address: Waters Corp. 34 Maple St, Milford, MA 01757, USA.
;
;
Carlson School of Chemistry and Biochemistry
Clark University
950 Main St.
Worcester, MA 01610
USA
;
    'Telfer, Shane G.' .
;
School of Natural Sciences
Institute of Fundamental Sciences
Massey University
Palmerston North
New Zealand
;
    'Turnbull, Mark M.' .
;
Carlson School of Chemistry and Biochemistry
Clark University
950 Main St.
Worcester, MA 01610
USA
;
_publ_section_synopsis
;
The title complex sits astride an inversion center with each Cu^II^ atom having
an N~2~O~2~Cl coordination sphere. Charge balance is achieved <i>via</i> the
tetronediate and one coordinated chloride ion per Cu^II^. Hydrogen bonding to
a solvent water molecule links the molecules into a chain parallel to the
<i>bc</i>-face diagonal.
;
_chemical_name_systematic
;\
\m-1,6-Dioxo-1,6-diphenylhexane-3,4-diolato-bis[(2,2'-\
bipyridine)chloridocopper(II)] dihydrate
;
_chemical_name_common     ?
_chemical_formula_moiety     'C38 H28 Cl2 Cu2 N4 O4, 2 (H2 O)'
_chemical_formula_sum     'C38 H32 Cl2 Cu2 N4 O6'
_chemical_formula_iupac     '[Cu2 (C18 H12 O4) Cl2 (C10 H8 N2)2], 2H2 O'
_chemical_formula_weight     838.65
_chemical_melting_point     ?
_space_group_crystal_system     triclinic
_space_group_name_H-M_alt     'P -1'
_space_group_name_Hall     '-P 1'
loop_
    _space_group_symop_operation_xyz
    'x, y, z'
    '-x, -y, -z'
_cell_length_a     8.7211(2)
_cell_length_b     10.4194(2)
_cell_length_c     10.5243(7)
_cell_angle_alpha     106.426(7)
_cell_angle_beta     109.090(8)
_cell_angle_gamma     90.373(6)
_cell_volume     861.67(8)
_cell_formula_units_Z     1
_cell_measurement_reflns_used     3450
_cell_measurement_theta_min     6.6
_cell_measurement_theta_max     72.0
_cell_measurement_temperature     123(2)
_exptl_crystal_description     plate
_exptl_crystal_colour     green
_exptl_crystal_size_max     0.130
_exptl_crystal_size_mid     0.090
_exptl_crystal_size_min     0.020
_exptl_crystal_density_diffrn     1.616
_exptl_crystal_density_meas     ?
_exptl_crystal_density_method     'not measured'
_exptl_crystal_F_000     428
_exptl_absorpt_coefficient_mu     3.409
_exptl_absorpt_correction_type     multi-scan
_exptl_absorpt_process_details
;
(ABSCOR; Rigaku, 1995)
;
_exptl_absorpt_correction_T_min     0.6408
_exptl_absorpt_correction_T_max     0.9286
_diffrn_ambient_temperature     123(2)
_diffrn_radiation_type     CuK\a
_diffrn_radiation_wavelength     1.54178
_diffrn_radiation_source     'rotating anode'
_diffrn_radiation_monochromator     'confocal optics'
_diffrn_measurement_device_type     'Rigaku Spider'
_diffrn_measurement_method     \w-scans
_diffrn_detector_area_resol_mean     10
_diffrn_reflns_number     7470
_diffrn_reflns_av_R_equivalents     0.0457
_diffrn_reflns_av_unetI/netI     0.0674
_diffrn_reflns_theta_min     6.618
_diffrn_reflns_theta_max     61.131
_diffrn_reflns_theta_full     61.131
_diffrn_measured_fraction_theta_max     0.966
_diffrn_measured_fraction_theta_full     0.966
_diffrn_reflns_limit_h_min     -9
_diffrn_reflns_limit_h_max     9
_diffrn_reflns_limit_k_min     -8
_diffrn_reflns_limit_k_max     11
_diffrn_reflns_limit_l_min     -11
_diffrn_reflns_limit_l_max     11
_refine_special_details
;Hydrogen atoms bonded to carbon atoms were placed geometrically
and refined with fixed isotropic thermal parameters.
Hydrogen atoms bonded to O2 were
located in the difference map and their positions refined with fixed isotropic
thermal parameters (O---H = 0.82(5) & 0.98(4) \%A).
;
_reflns_number_total     2552
_reflns_number_gt     1901
_reflns_threshold_expression     'I > 2\s(I)'
_refine_ls_structure_factor_coef     Fsqd
_refine_ls_matrix_type     full
_refine_ls_R_factor_all     0.0615
_refine_ls_R_factor_gt     0.0474
_refine_ls_wR_factor_gt     0.1120
_refine_ls_wR_factor_ref     0.1210
_refine_ls_goodness_of_fit_ref     1.129
_refine_ls_restrained_S_all     1.129
_refine_ls_number_reflns     2552
_refine_ls_number_parameters     241
_refine_ls_number_restraints     0
_refine_ls_hydrogen_treatment     mixed
_refine_ls_weighting_scheme     calc
_refine_ls_weighting_details
              'w=1/[\s^2^(Fo^2^)+(0.0514P)^2^+0.1469P] where P=(Fo^2^+2Fc^2^)/3'
_atom_sites_solution_hydrogens     mixed
_atom_sites_solution_primary     direct
_atom_sites_solution_secondary     difmap
_refine_ls_shift/su_max     0.000
_refine_ls_shift/su_mean     0.000
_refine_diff_density_max     0.574
_refine_diff_density_min     -0.490
_refine_ls_extinction_method     none
_refine_ls_extinction_coef     .
loop_
    _atom_type_symbol
    _atom_type_description
    _atom_type_scat_dispersion_real
    _atom_type_scat_dispersion_imag
    _atom_type_scat_source
    C C 0.0181 0.0091 'International Tables Vol C Tables 4.2.6.8 and 6.1.1.4'
    H H 0.0000 0.0000 'International Tables Vol C Tables 4.2.6.8 and 6.1.1.4'
    N N 0.0311 0.0180 'International Tables Vol C Tables 4.2.6.8 and 6.1.1.4'
    O O 0.0492 0.0322 'International Tables Vol C Tables 4.2.6.8 and 6.1.1.4'
    Cl Cl 0.3639 0.7018 'International Tables Vol C Tables 4.2.6.8 and 6.1.1.4'
    Cu Cu -1.9646 0.5888 'International Tables Vol C Tables 4.2.6.8 and 6.1.1.4'
_computing_data_collection
;
CrystalClear (Rigaku, 2005)
;
_computing_cell_refinement
;
<i>PROCESS-AUTO</i> (Rigaku, 1998)
;
_computing_data_reduction
;
<i>PROCESS-AUTO</i> (Rigaku, 1998)
;
_computing_structure_solution
;
SHELXS97 (Sheldrick, 2008)
;
_computing_structure_refinement
;
<i>SHELXL2018/3</i> (Sheldrick, 2015)
;
_computing_molecular_graphics
;
XP (Sheldrick, 2008)
;
_computing_publication_material
;
<i>SHELXL2018/3</i> (Sheldrick, 2015)
;
loop_
    _atom_site_type_symbol
    _atom_site_label
    _atom_site_fract_x
    _atom_site_fract_y
    _atom_site_fract_z
    _atom_site_U_iso_or_equiv
    _atom_site_adp_type
    _atom_site_calc_flag
    _atom_site_occupancy
    _atom_site_disorder_assembly
    _atom_site_disorder_group
    Cu Cu1 0.33000(7) 0.32164(6) 0.96525(6) 0.0307(2) Uani d 1 . .
    Cl Cl1 0.11639(12) 0.13154(10) 0.77171(10) 0.0345(3) Uani d 1 . .
    O O1 0.1754(3) 0.4177(3) 1.0408(3) 0.0324(7) Uani d 1 . .
    C C1 0.0704(5) 0.4796(4) 0.9723(4) 0.0254(10) Uani d 1 . .
    C C2 0.0728(5) 0.5143(4) 0.8569(4) 0.0294(10) Uani d 1 . .
    H H2 -0.017613 0.555390 0.812000 0.035 Uiso calc 1 . .
    O O3 0.3211(3) 0.4301(3) 0.8421(3) 0.0330(7) Uani d 1 . .
    C C3 0.2001(5) 0.4937(4) 0.7987(4) 0.0271(10) Uani d 1 . .
    C C4 0.1975(5) 0.5506(4) 0.6837(4) 0.0303(10) Uani d 1 . .
    C C5 0.2992(5) 0.5074(4) 0.6059(4) 0.0329(11) Uani d 1 . .
    H H5 0.372026 0.443341 0.628745 0.039 Uiso calc 1 . .
    C C6 0.2963(5) 0.5555(5) 0.4963(5) 0.0411(12) Uani d 1 . .
    H H6 0.365425 0.523306 0.443454 0.049 Uiso calc 1 . .
    C C7 0.1939(6) 0.6503(5) 0.4627(5) 0.0422(12) Uani d 1 . .
    H H7 0.193055 0.683511 0.387222 0.051 Uiso calc 1 . .
    C C8 0.0922(5) 0.6969(4) 0.5389(5) 0.0393(12) Uani d 1 . .
    H H8 0.022438 0.763064 0.516788 0.047 Uiso calc 1 . .
    C C9 0.0926(5) 0.6469(4) 0.6470(4) 0.0310(10) Uani d 1 . .
    H H9 0.020939 0.677797 0.697730 0.037 Uiso calc 1 . .
    N N11 0.5341(4) 0.2451(3) 0.9445(3) 0.0282(8) Uani d 1 . .
    C C11 0.6014(5) 0.2564(4) 0.8501(4) 0.0339(11) Uani d 1 . .
    H H11 0.549680 0.303493 0.785150 0.041 Uiso calc 1 . .
    C C12 0.7425(5) 0.2020(4) 0.8441(4) 0.0343(11) Uani d 1 . .
    H H12 0.788780 0.212980 0.777127 0.041 Uiso calc 1 . .
    C C13 0.8170(5) 0.1309(4) 0.9368(4) 0.0302(10) Uani d 1 . .
    H H13 0.914522 0.092053 0.933922 0.036 Uiso calc 1 . .
    C C14 0.7475(5) 0.1177(4) 1.0326(4) 0.0277(10) Uani d 1 . .
    H H14 0.796296 0.069566 1.097313 0.033 Uiso calc 1 . .
    C C15 0.6054(5) 0.1754(4) 1.0339(4) 0.0237(9) Uani d 1 . .
    C C16 0.5227(5) 0.1699(4) 1.1351(4) 0.0275(10) Uani d 1 . .
    C C17 0.5733(5) 0.1040(4) 1.2364(4) 0.0273(10) Uani d 1 . .
    H H17 0.667767 0.057482 1.244906 0.033 Uiso calc 1 . .
    C C18 0.4850(5) 0.1061(4) 1.3261(4) 0.0318(11) Uani d 1 . .
    H H18 0.519826 0.063659 1.398103 0.038 Uiso calc 1 . .
    C C19 0.3447(5) 0.1721(4) 1.3075(4) 0.0362(11) Uani d 1 . .
    H H19 0.280783 0.173765 1.365635 0.043 Uiso calc 1 . .
    C C20 0.2994(5) 0.2349(4) 1.2041(4) 0.0316(11) Uani d 1 . .
    H H20 0.203908 0.280215 1.193139 0.038 Uiso calc 1 . .
    N N12 0.3846(4) 0.2349(3) 1.1175(3) 0.0282(8) Uani d 1 . .
    O O2 0.2128(4) 0.0355(4) 0.4911(4) 0.0538(10) Uani d 1 . .
    H H2A 0.178(6) 0.059(5) 0.557(5) 0.065 Uiso d 1 . .
    H H2B 0.110(6) -0.013(4) 0.420(5) 0.065 Uiso d 1 . .
loop_
    _atom_site_aniso_label
    _atom_site_aniso_U_11
    _atom_site_aniso_U_22
    _atom_site_aniso_U_33
    _atom_site_aniso_U_12
    _atom_site_aniso_U_13
    _atom_site_aniso_U_23
    Cu1 0.0320(4) 0.0347(4) 0.0347(4) 0.0178(3) 0.0164(3) 0.0183(3)
    Cl1 0.0317(6) 0.0400(7) 0.0367(6) 0.0129(5) 0.0136(5) 0.0164(5)
    O1 0.0366(17) 0.0391(18) 0.0347(17) 0.0202(14) 0.0200(14) 0.0217(14)
    C1 0.030(2) 0.022(2) 0.027(2) 0.0052(19) 0.012(2) 0.0094(19)
    C2 0.027(2) 0.034(3) 0.032(2) 0.0130(19) 0.011(2) 0.016(2)
    O3 0.0297(16) 0.0351(17) 0.0388(17) 0.0198(14) 0.0135(13) 0.0156(14)
    C3 0.031(3) 0.024(2) 0.026(2) 0.0026(19) 0.009(2) 0.0098(19)
    C4 0.025(2) 0.032(3) 0.030(2) 0.0030(19) 0.0050(19) 0.009(2)
    C5 0.029(2) 0.039(3) 0.038(3) 0.011(2) 0.014(2) 0.021(2)
    C6 0.039(3) 0.050(3) 0.042(3) 0.004(2) 0.018(2) 0.021(2)
    C7 0.052(3) 0.046(3) 0.036(3) -0.005(2) 0.013(2) 0.025(2)
    C8 0.036(3) 0.035(3) 0.048(3) 0.008(2) 0.008(2) 0.020(2)
    C9 0.031(2) 0.038(3) 0.030(2) 0.008(2) 0.010(2) 0.020(2)
    N11 0.027(2) 0.032(2) 0.031(2) 0.0111(16) 0.0163(17) 0.0114(17)
    C11 0.038(3) 0.032(3) 0.034(3) 0.013(2) 0.014(2) 0.012(2)
    C12 0.038(3) 0.037(3) 0.037(3) 0.012(2) 0.022(2) 0.013(2)
    C13 0.032(2) 0.028(2) 0.036(3) 0.0114(19) 0.015(2) 0.013(2)
    C14 0.034(2) 0.028(2) 0.027(2) 0.0105(19) 0.011(2) 0.017(2)
    C15 0.028(2) 0.021(2) 0.025(2) 0.0064(18) 0.0106(19) 0.0097(19)
    C16 0.024(2) 0.027(2) 0.034(2) 0.0078(18) 0.0102(19) 0.013(2)
    C17 0.034(2) 0.024(2) 0.034(3) 0.0095(19) 0.011(2) 0.023(2)
    C18 0.043(3) 0.030(3) 0.029(2) 0.006(2) 0.013(2) 0.019(2)
    C19 0.038(3) 0.037(3) 0.041(3) 0.013(2) 0.022(2) 0.013(2)
    C20 0.038(3) 0.029(3) 0.039(3) 0.013(2) 0.019(2) 0.021(2)
    N12 0.031(2) 0.027(2) 0.032(2) 0.0085(16) 0.0155(17) 0.0119(17)
    O2 0.044(2) 0.079(3) 0.046(2) 0.0153(18) 0.0187(17) 0.028(2)
_geom_special_details
;
 All esds (except the esd in the dihedral angle between two l.s. planes)
 are estimated using the full covariance matrix.  The cell esds are taken
 into account individually in the estimation of esds in distances, angles
 and torsion angles; correlations between esds in cell parameters are only
 used when they are defined by crystal symmetry.  An approximate (isotropic)
 treatment of cell esds is used for estimating esds involving l.s. planes.
;
loop_
    _geom_bond_atom_site_label_1
    _geom_bond_atom_site_label_2
    _geom_bond_site_symmetry_2
    _geom_bond_distance
    _geom_bond_publ_flag
    Cu1 O1 . 1.929(3) ?
    Cu1 O3 . 1.930(3) ?
    Cu1 N12 . 1.984(3) ?
    Cu1 N11 . 2.006(3) ?
    Cu1 Cl1 . 2.5944(12) ?
    O1 C1 . 1.270(4) ?
    C1 C2 . 1.369(5) ?
    C1 C1 2_567 1.537(7) ?
    C2 C3 . 1.424(5) ?
    C2 H2 . 0.9500 ?
    O3 C3 . 1.275(4) ?
    C3 C4 . 1.485(5) ?
    C4 C5 . 1.390(5) ?
    C4 C9 . 1.412(5) ?
    C5 C6 . 1.374(6) ?
    C5 H5 . 0.9500 ?
    C6 C7 . 1.378(6) ?
    C6 H6 . 0.9500 ?
    C7 C8 . 1.385(6) ?
    C7 H7 . 0.9500 ?
    C8 C9 . 1.378(5) ?
    C8 H8 . 0.9500 ?
    C9 H9 . 0.9500 ?
    N11 C11 . 1.338(5) ?
    N11 C15 . 1.345(5) ?
    C11 C12 . 1.371(5) ?
    C11 H11 . 0.9500 ?
    C12 C13 . 1.387(5) ?
    C12 H12 . 0.9500 ?
    C13 C14 . 1.372(5) ?
    C13 H13 . 0.9500 ?
    C14 C15 . 1.383(5) ?
    C14 H14 . 0.9500 ?
    C15 C16 . 1.481(5) ?
    C16 N12 . 1.371(5) ?
    C16 C17 . 1.384(5) ?
    C17 C18 . 1.396(5) ?
    C17 H17 . 0.9500 ?
    C18 C19 . 1.393(5) ?
    C18 H18 . 0.9500 ?
    C19 C20 . 1.375(5) ?
    C19 H19 . 0.9500 ?
    C20 N12 . 1.352(5) ?
    C20 H20 . 0.9500 ?
    O2 H2A . 0.82(5) ?
    O2 H2B . 0.98(4) ?
loop_
    _geom_angle_atom_site_label_1
    _geom_angle_atom_site_label_2
    _geom_angle_atom_site_label_3
    _geom_angle_site_symmetry_1
    _geom_angle_site_symmetry_3
    _geom_angle
    _geom_angle_publ_flag
    O1 Cu1 O3 . . 93.44(11) ?
    O1 Cu1 N12 . . 89.27(12) ?
    O3 Cu1 N12 . . 167.52(12) ?
    O1 Cu1 N11 . . 163.37(13) ?
    O3 Cu1 N11 . . 93.59(12) ?
    N12 Cu1 N11 . . 80.78(13) ?
    O1 Cu1 Cl1 . . 95.59(9) ?
    O3 Cu1 Cl1 . . 94.10(9) ?
    N12 Cu1 Cl1 . . 97.76(10) ?
    N11 Cu1 Cl1 . . 98.92(9) ?
    C1 O1 Cu1 . . 122.0(2) ?
    O1 C1 C2 . . 126.3(4) ?
    O1 C1 C1 . 2_567 115.8(4) ?
    C2 C1 C1 . 2_567 117.8(5) ?
    C1 C2 C3 . . 125.1(4) ?
    C1 C2 H2 . . 117.4 ?
    C3 C2 H2 . . 117.4 ?
    C3 O3 Cu1 . . 123.6(3) ?
    O3 C3 C2 . . 123.4(4) ?
    O3 C3 C4 . . 116.9(4) ?
    C2 C3 C4 . . 119.7(4) ?
    C5 C4 C9 . . 117.5(4) ?
    C5 C4 C3 . . 119.9(4) ?
    C9 C4 C3 . . 122.6(4) ?
    C6 C5 C4 . . 121.2(4) ?
    C6 C5 H5 . . 119.4 ?
    C4 C5 H5 . . 119.4 ?
    C5 C6 C7 . . 120.5(4) ?
    C5 C6 H6 . . 119.7 ?
    C7 C6 H6 . . 119.7 ?
    C6 C7 C8 . . 119.9(4) ?
    C6 C7 H7 . . 120.0 ?
    C8 C7 H7 . . 120.0 ?
    C9 C8 C7 . . 119.7(4) ?
    C9 C8 H8 . . 120.2 ?
    C7 C8 H8 . . 120.2 ?
    C8 C9 C4 . . 121.2(4) ?
    C8 C9 H9 . . 119.4 ?
    C4 C9 H9 . . 119.4 ?
    C11 N11 C15 . . 118.8(3) ?
    C11 N11 Cu1 . . 125.9(3) ?
    C15 N11 Cu1 . . 115.3(3) ?
    N11 C11 C12 . . 122.1(4) ?
    N11 C11 H11 . . 118.9 ?
    C12 C11 H11 . . 118.9 ?
    C11 C12 C13 . . 119.3(4) ?
    C11 C12 H12 . . 120.4 ?
    C13 C12 H12 . . 120.4 ?
    C14 C13 C12 . . 118.9(4) ?
    C14 C13 H13 . . 120.6 ?
    C12 C13 H13 . . 120.6 ?
    C13 C14 C15 . . 119.1(4) ?
    C13 C14 H14 . . 120.4 ?
    C15 C14 H14 . . 120.4 ?
    N11 C15 C14 . . 121.9(4) ?
    N11 C15 C16 . . 114.7(3) ?
    C14 C15 C16 . . 123.5(4) ?
    N12 C16 C17 . . 121.7(4) ?
    N12 C16 C15 . . 113.3(3) ?
    C17 C16 C15 . . 125.0(3) ?
    C16 C17 C18 . . 119.7(4) ?
    C16 C17 H17 . . 120.2 ?
    C18 C17 H17 . . 120.2 ?
    C19 C18 C17 . . 118.3(4) ?
    C19 C18 H18 . . 120.8 ?
    C17 C18 H18 . . 120.8 ?
    C20 C19 C18 . . 119.4(4) ?
    C20 C19 H19 . . 120.3 ?
    C18 C19 H19 . . 120.3 ?
    N12 C20 C19 . . 122.9(4) ?
    N12 C20 H20 . . 118.5 ?
    C19 C20 H20 . . 118.5 ?
    C20 N12 C16 . . 118.0(4) ?
    C20 N12 Cu1 . . 126.2(3) ?
    C16 N12 Cu1 . . 115.9(3) ?
    H2A O2 H2B . . 96(4) ?
loop_
    _geom_torsion_atom_site_label_1
    _geom_torsion_atom_site_label_2
    _geom_torsion_atom_site_label_3
    _geom_torsion_atom_site_label_4
    _geom_torsion_site_symmetry_1
    _geom_torsion_site_symmetry_2
    _geom_torsion_site_symmetry_3
    _geom_torsion_site_symmetry_4
    _geom_torsion
    _geom_torsion_publ_flag
    Cu1 O1 C1 C2 . . . . -16.0(6) ?
    Cu1 O1 C1 C1 . . . 2_567 165.1(3) ?
    O1 C1 C2 C3 . . . . -4.0(7) ?
    C1 C1 C2 C3 2_567 . . . 174.9(4) ?
    Cu1 O3 C3 C2 . . . . 12.9(5) ?
    Cu1 O3 C3 C4 . . . . -168.5(2) ?
    C1 C2 C3 O3 . . . . 5.8(6) ?
    C1 C2 C3 C4 . . . . -172.7(4) ?
    O3 C3 C4 C5 . . . . 15.4(6) ?
    C2 C3 C4 C5 . . . . -166.0(4) ?
    O3 C3 C4 C9 . . . . -165.8(4) ?
    C2 C3 C4 C9 . . . . 12.9(6) ?
    C9 C4 C5 C6 . . . . -0.7(6) ?
    C3 C4 C5 C6 . . . . 178.2(4) ?
    C4 C5 C6 C7 . . . . 1.2(7) ?
    C5 C6 C7 C8 . . . . -0.4(7) ?
    C6 C7 C8 C9 . . . . -0.8(6) ?
    C7 C8 C9 C4 . . . . 1.3(6) ?
    C5 C4 C9 C8 . . . . -0.6(6) ?
    C3 C4 C9 C8 . . . . -179.4(4) ?
    C15 N11 C11 C12 . . . . -1.7(6) ?
    Cu1 N11 C11 C12 . . . . 179.3(3) ?
    N11 C11 C12 C13 . . . . 1.2(6) ?
    C11 C12 C13 C14 . . . . -0.4(6) ?
    C12 C13 C14 C15 . . . . 0.1(6) ?
    C11 N11 C15 C14 . . . . 1.3(6) ?
    Cu1 N11 C15 C14 . . . . -179.5(3) ?
    C11 N11 C15 C16 . . . . 179.4(3) ?
    Cu1 N11 C15 C16 . . . . -1.4(4) ?
    C13 C14 C15 N11 . . . . -0.6(6) ?
    C13 C14 C15 C16 . . . . -178.5(4) ?
    N11 C15 C16 N12 . . . . 1.4(5) ?
    C14 C15 C16 N12 . . . . 179.5(3) ?
    N11 C15 C16 C17 . . . . 179.8(4) ?
    C14 C15 C16 C17 . . . . -2.1(6) ?
    N12 C16 C17 C18 . . . . -1.8(6) ?
    C15 C16 C17 C18 . . . . 179.9(4) ?
    C16 C17 C18 C19 . . . . 1.8(6) ?
    C17 C18 C19 C20 . . . . -1.3(6) ?
    C18 C19 C20 N12 . . . . 0.6(6) ?
    C19 C20 N12 C16 . . . . -0.4(6) ?
    C19 C20 N12 Cu1 . . . . 179.9(3) ?
    C17 C16 N12 C20 . . . . 1.0(6) ?
    C15 C16 N12 C20 . . . . 179.5(3) ?
    C17 C16 N12 Cu1 . . . . -179.2(3) ?
    C15 C16 N12 Cu1 . . . . -0.7(4) ?
loop_
    _geom_hbond_atom_site_label_D
    _geom_hbond_atom_site_label_H
    _geom_hbond_atom_site_label_A
    _geom_hbond_site_symmetry_A
    _geom_hbond_distance_DH
    _geom_hbond_distance_HA
    _geom_hbond_distance_DA
    _geom_hbond_angle_DHA
    _geom_hbond_publ_flag
    O2 H2A Cl1 . 0.82(5) 2.41(5) 3.224(3) 171(5) yes
    O2 H2B Cl1 2_556 0.98(4) 2.33(5) 3.307(4) 172(4) yes
_shelx_space_group_comment
;
The symmetry employed for this shelxl refinement is uniquely defined
by the following loop, which should always be used as a source of
symmetry information in preference to the above space-group names.
They are only intended as comments.
;
_shelx_estimated_absorpt_T_min     0.666
_shelx_estimated_absorpt_T_max     0.935
_shelx_hkl_file
;
   0   0   2   83.44    3.50
   0   0   2   84.40    3.07
   0   0   2   79.95    3.19
   0   0   2   82.34    3.22
   0   0   2   77.99    3.50
   0   0  -2   79.44    3.30
   0   0  -2   79.26    3.63
   0   0  -2   82.20    3.26
   0   0  -2   84.99    3.06
   0   0  -2   80.38    3.38
   0   0   3    0.13    0.09
   0   0   3    0.17    0.17
   0   0   3    0.09    0.20
   0   0   3    0.11    0.17
   0   0  -3    0.27    0.19
   0   0  -3    0.12    0.15
   0   0  -3    0.12    0.21
   0   0  -3   -0.01    0.29
   0   0  -3    0.11    0.17
   0   0   4   65.45    2.84
   0   0   4   65.59    3.07
   0   0   4   65.42    3.02
   0   0   4   66.92    2.66
   0   0  -4   64.71    2.94
   0   0  -4   58.94    2.25
   0   0  -4   65.69    3.43
   0   0  -4   65.74    3.38
   0   0  -4   62.73    3.15
   0   0   5   10.89    0.56
   0   0   5   11.28    1.06
   0   0   5   12.42    0.90
   0   0   5   10.04    0.55
   0   0  -5   12.29    1.19
   0   0  -5   10.10    0.75
   0   0  -5   12.39    0.96
   0   0  -5    9.91    0.56
   0   0  -5   12.59    1.08
   0   0   6   21.72    1.36
   0   0   6   25.08    1.63
   0   0  -6   22.96    1.41
   0   0  -6   24.56    1.87
   0   0  -6   21.45    1.57
   0   0   7    5.41    1.05
   0   0   7    4.49    0.94
   0   0  -7    5.67    1.14
   0   0   8   -0.24    0.27
   0   0   8   -0.22    0.23
   0   0  -8    0.41    0.26
   0   0   9    0.29    0.38
   0   0  -9    0.24    0.38
   0   0 -10    7.12    0.97
   0   0 -11    0.17    0.60
   0   0 -11   17.03    1.09
   0   1 -11   -0.06    0.33
   0   1 -11   -0.05    0.24
   0   1 -10   -0.19    0.54
   0   1  -9    0.10    0.53
   0   1  -8    2.76    1.18
   0  -1   8    3.58    0.73
   0   1  -7   21.83    1.62
   0   1  -7   19.47    1.50
   0  -1   7   23.65    1.73
   0  -1   7   19.14    1.20
   0   1  -6  103.71    5.90
   0   1  -6   94.64    5.01
   0   1  -6  105.48    5.79
   0  -1   6   94.90    5.11
   0  -1   6  103.83    5.38
   0   1  -5   81.01    3.62
   0   1  -5   90.03    4.32
   0   1  -5   86.19    3.47
   0   1  -5   88.57    4.02
   0   1  -5   91.66    5.30
   0  -1   5   89.85    4.75
   0  -1   5   90.11    4.08
   0  -1   5   84.87    3.53
   0   1  -4    7.74    0.59
   0   1  -4    7.90    0.71
   0   1  -4    8.11    0.47
   0   1  -4    8.45    0.71
   0   1  -4    7.79    0.76
   0  -1   4    7.72    0.99
   0  -1   4    7.60    0.48
   0  -1   4    7.88    0.50
   0   1  -3   20.58    1.18
   0   1  -3   20.93    0.80
   0   1  -3   20.82    1.11
   0   1  -3   22.12    1.15
   0   1  -3   21.88    0.91
   0  -1   3   22.36    1.14
   0  -1   3   22.03    0.96
   0  -1   3   21.01    1.13
   0   1  -2  272.13   12.80
   0   1  -2  265.14   11.49
   0   1  -2  256.64   12.08
   0   1  -2  253.81   11.22
   0   1  -2  261.38   11.34
   0  -1   2  256.87   11.30
   0  -1   2  261.28   11.53
   0  -1   2  264.86   12.12
   0   1   1    9.26    0.54
   0   1   1    9.11    0.46
   0   1   1    8.52    0.62
   0   1   1    9.26    0.55
   0   1   1    9.58    0.65
   0  -1  -1    9.08    0.43
   0  -1  -1    8.82    0.45
   0  -1  -1    9.71    0.57
   0  -1  -1    9.02    0.66
   0  -1  -1    9.20    0.77
   0   1   2    1.08    0.32
   0   1   2    1.10    0.42
   0   1   2    1.04    0.28
   0   1   2    0.83    0.33
   0   1   2    1.15    0.45
   0  -1  -2    0.97    0.33
   0  -1  -2    1.56    0.40
   0  -1  -2    0.96    0.43
   0  -1  -2    1.20    0.44
   0  -1  -2    1.13    0.33
   0   1   3    0.06    0.30
   0   1   3    0.11    0.16
   0   1   3    0.12    0.21
   0   1   3   -0.03    0.18
   0  -1  -3    0.19    0.19
   0  -1  -3    0.09    0.15
   0  -1  -3    0.24    0.24
   0  -1  -3    0.13    0.11
   0  -1  -3    0.06    0.26
   0   1   4    9.04    1.02
   0   1   4    7.74    1.05
   0   1   4    7.86    0.58
   0   1   4    8.35    0.51
   0  -1  -4    7.90    0.71
   0  -1  -4    7.32    0.54
   0  -1  -4    7.12    0.75
   0  -1  -4    7.30    0.66
   0  -1  -4    8.70    0.64
   0   1   5   11.37    0.87
   0   1   5   10.91    0.87
   0   1   5   11.42    0.65
   0   1   5    9.77    0.62
   0  -1  -5   10.79    1.20
   0  -1  -5    8.90    0.58
   0  -1  -5   11.32    0.88
   0  -1  -5   11.96    1.13
   0  -1  -5   10.44    0.82
   0   1   6    2.38    0.31
   0   1   6    3.16    0.75
   0   1   6    2.66    0.52
   0  -1  -6    2.25    0.78
   0  -1  -6    2.61    0.79
   0   1   7    0.22    0.28
   0   1   7    0.35    0.41
   0  -1  -7   -0.13    0.45
   0   1   8   10.72    1.17
   0   1   8   13.06    1.35
   0  -1  -8   11.51    1.24
   0   1   9   10.30    1.09
   0  -1  -9   10.80    1.20
   0   1  10    0.17    0.28
   0  -1 -10    0.11    0.35
   0  -1 -11    0.26    0.32
   0   2 -12    9.06    0.82
   0   2 -12    7.95    0.80
   0   2 -11    4.02    1.20
   0   2 -11    4.85    0.81
   0   2 -10   11.85    2.04
   0   2  -9    4.03    1.43
   0   2  -8   36.91    2.82
   0   2  -7   21.72    2.30
   0  -2   7   20.44    1.52
   0   2  -6    1.77    0.51
   0   2  -6    1.57    0.61
   0   2  -6    1.13    0.31
   0  -2   6    1.59    0.30
   0  -2   6    1.93    0.62
   0   2  -5    0.67    0.21
   0   2  -5    0.48    0.20
   0   2  -5    0.95    0.52
   0   2  -5    0.30    0.15
   0   2  -5    0.93    0.44
   0  -2   5    1.26    0.47
   0  -2   5    0.70    0.20
   0   2  -4   16.15    0.69
   0   2  -4   16.56    1.33
   0   2  -4   15.60    0.76
   0   2  -4   15.14    0.76
   0   2  -4   17.31    1.58
   0  -2   4   16.93    0.64
   0  -2   4   17.55    1.39
   0   2  -3   14.86    1.30
   0   2  -3   14.98    0.72
   0   2  -3   13.96    0.52
   0   2  -3   15.20    0.84
   0   2  -3   13.69    0.55
   0  -2   3   14.20    1.11
   0  -2   3   13.49    0.53
   0   2  -2    0.16    0.17
   0   2  -2    0.23    0.26
   0   2  -2    0.14    0.23
   0   2  -1  100.54    3.80
   0   2  -1  109.95    3.55
   0  -2   1  102.47    3.32
   0   2   0   19.95    0.75
   0   2   0   19.30    0.94
   0   2   0   21.44    1.02
   0   2   0   21.61    0.77
   0   2   0   20.37    1.01
   0  -2   0   20.96    1.01
   0  -2   0   19.56    1.01
   0  -2   0   19.00    0.69
   0   2   1  116.15    5.54
   0   2   1  122.72    5.41
   0   2   1  126.36    5.10
   0   2   1  129.78    5.47
   0   2   1  119.50    5.11
   0  -2  -1  122.02    5.66
   0  -2  -1  116.13    4.72
   0  -2  -1  125.30    5.39
   0  -2  -1  122.69    5.37
   0   2   2   17.46    1.14
   0   2   2   16.65    1.35
   0   2   2   16.43    1.05
   0   2   2   18.20    1.09
   0   2   2   19.09    1.21
   0  -2  -2   16.97    1.16
   0  -2  -2   17.87    1.06
   0  -2  -2   17.77    1.35
   0  -2  -2   18.13    1.08
   0  -2  -2   17.46    1.14
   0   2   3   60.00    2.73
   0   2   3   55.98    2.83
   0   2   3   53.75    2.32
   0   2   3   60.11    3.01
   0   2   3   58.30    2.92
   0  -2  -3   50.29    2.32
   0  -2  -3   58.28    2.58
   0  -2  -3   53.22    2.55
   0  -2  -3   58.28    3.33
   0  -2  -3   55.94    2.92
   0   2   4   11.63    0.81
   0   2   4   12.90    0.86
   0   2   4   11.72    1.01
   0   2   4   12.79    1.02
   0  -2  -4   12.11    1.06
   0  -2  -4   12.53    1.07
   0  -2  -4   12.32    0.85
   0  -2  -4   13.83    0.90
   0  -2  -4   12.95    0.99
   0   2   5    2.91    0.44
   0   2   5    2.02    0.35
   0   2   5    2.53    0.52
   0   2   5    2.38    0.34
   0  -2  -5    3.11    0.63
   0  -2  -5    2.53    0.56
   0  -2  -5    2.98    0.44
   0   2   6    0.26    0.26
   0   2   6    0.32    0.48
   0   2   6    0.30    0.27
   0  -2  -6    0.34    0.25
   0   2   7   18.52    1.46
   0   2   7   20.75    1.72
   0  -2  -7   16.57    1.42
   0   2   8    7.80    1.05
   0   2   8    8.68    1.00
   0  -2  -8    5.71    1.20
   0   2   9    4.04    0.85
   0  -2  -9    0.91    0.74
   0   2  10   -0.05    0.26
   0   3 -12    0.80    0.53
   0   3 -12    0.69    0.52
   0   3 -11    1.28    0.54
   0   3 -11    0.72    0.53
   0   3 -10    0.86    0.94
   0   3  -9    0.41    0.75
   0   3  -8    6.20    1.51
   0   3  -7   10.52    1.25
   0   3  -6   15.44    1.73
   0   3  -6   14.91    1.49
   0   3  -5    0.20    0.20
   0   3  -5    0.13    0.10
   0   3  -5    0.02    0.05
   0   3  -5    0.07    0.11
   0   3  -5    0.05    0.17
   0   3  -4  141.21    5.00
   0   3  -4  140.54    5.91
   0   3  -4  141.01    6.14
   0   3  -4  142.95    6.94
   0   3  -4  142.19    7.06
   0   3  -4  133.39    4.77
   0   3  -3   60.88    2.57
   0   3  -3   60.35    2.49
   0   3  -3   60.18    2.63
   0   3  -2  134.50    5.70
   0   3  -2  140.17    5.93
   0   3  -1   14.49    0.78
   0   3  -1   14.13    0.58
   0   3  -1   14.29    0.65
   0   3  -1   13.74    1.22
   0  -3   1   13.44    0.53
   0   3   0   66.63    2.94
   0   3   0   70.76    2.47
   0   3   0   68.46    2.90
   0   3   0   73.30    3.27
   0   3   0   65.09    2.90
   0  -3   0   66.45    2.83
   0  -3   0   67.79    2.40
   0  -3   0   66.56    2.57
   0   3   1   10.78    0.58
   0   3   1   10.10    0.75
   0   3   1   10.40    0.74
   0   3   1   10.95    0.83
   0   3   1   10.11    0.69
   0  -3  -1   10.63    0.67
   0  -3  -1   10.36    0.77
   0  -3  -1   10.16    0.53
   0   3   2  142.51    6.88
   0   3   2  154.70    6.95
   0   3   2  145.43    7.72
   0   3   2  155.43    8.09
   0   3   2  153.64    7.33
   0  -3  -2  150.44    7.25
   0  -3  -2  150.46    7.30
   0  -3  -2  153.40    6.98
   0   3   3    1.93    0.39
   0   3   3    1.36    0.45
   0   3   3    2.07    0.44
   0   3   3    1.67    0.48
   0   3   3    2.12    0.43
   0  -3  -3    2.52    0.38
   0  -3  -3    2.35    0.42
   0  -3  -3    1.81    0.46
   0   3   4    6.54    0.58
   0   3   4    6.19    0.80
   0   3   4    7.03    0.78
   0   3   4    5.53    0.61
   0  -3  -4    6.30    0.57
   0  -3  -4    5.76    0.66
   0  -3  -4    7.23    1.08
   0   3   5    1.15    0.34
   0   3   5    1.15    0.44
   0   3   5    1.07    0.42
   0  -3  -5    0.66    0.40
   0  -3  -5    1.26    0.32
   0   3   6   -0.24    0.33
   0   3   6    0.00    0.16
   0  -3  -6    0.03    0.20
   0   3   7    3.61    0.88
   0   3   7    4.16    0.80
   0   3   8    4.23    0.66
   0   3   8    5.91    1.28
   0   3   9    1.93    0.56
   0   3  10    0.92    0.46
   0   4 -12    0.68    0.34
   0   4 -12    0.56    0.31
   0   4 -11    1.66    0.63
   0   4 -11    1.47    0.98
   0   4 -10    2.26    1.21
   0   4  -9   22.47    2.85
   0   4  -8   23.36    2.03
   0   4  -7    5.65    1.33
   0   4  -6    6.75    0.83
   0   4  -6    6.40    1.03
   0   4  -5   47.92    3.03
   0   4  -5   48.56    2.40
   0   4  -5   42.00    1.85
   0   4  -5   46.61    2.08
   0   4  -4  215.60   10.63
   0   4  -4  238.92   11.74
   0   4  -4  217.33   11.65
   0   4  -4  247.82   13.02
   0   4  -3  159.18    7.44
   0   4  -3  163.08    7.65
   0   4  -3  152.72    7.49
   0   4  -2    0.67    0.13
   0   4  -2    0.38    0.23
   0   4  -2    0.30    0.27
   0   4  -2    0.39    0.17
   0   4  -1    3.85    0.46
   0   4  -1    3.82    0.40
   0   4  -1    3.84    0.50
   0   4  -1    3.80    0.30
   0   4  -1    3.43    0.25
   0  -4   1    3.72    0.28
   0   4   0    4.04    0.56
   0   4   0    3.77    0.49
   0   4   0    3.29    0.23
   0   4   0    3.79    0.50
   0   4   0    3.93    0.46
   0  -4   0    3.55    0.44
   0  -4   0    3.96    0.31
   0   4   1    0.08    0.23
   0   4   1    0.08    0.24
   0   4   1    0.18    0.17
   0   4   1    0.14    0.09
   0   4   1   -0.07    0.17
   0  -4  -1    0.14    0.20
   0  -4  -1   -0.05    0.16
   0  -4  -1    0.07    0.09
   0   4   2   15.55    0.99
   0   4   2   14.26    1.31
   0   4   2   15.95    1.44
   0   4   2   13.43    0.72
   0   4   2   11.53    0.64
   0  -4  -2   12.96    0.69
   0  -4  -2   14.92    0.80
   0  -4  -2   15.13    1.20
   0   4   3    0.33    0.25
   0   4   3    0.28    0.39
   0   4   3    0.10    0.26
   0   4   3    0.14    0.27
   0  -4  -3    0.13    0.17
   0  -4  -3    0.28    0.23
   0  -4  -3    0.25    0.24
   0   4   4    3.29    0.59
   0   4   4    3.61    0.92
   0   4   4    4.19    0.75
   0   4   4    3.66    0.61
   0  -4  -4    3.89    0.63
   0   4   5    5.95    1.18
   0   4   5    4.42    0.79
   0   4   6   11.43    1.03
   0   4   6   15.23    2.03
   0   4   7   17.68    1.56
   0   4   7   10.03    1.33
   0   4   8    6.10    0.96
   0   4   9    0.42    0.48
   0   5 -12    0.51    0.30
   0   5 -11   13.68    1.89
   0   5 -10   12.79    2.08
   0   5  -9   -0.10    0.50
   0   5  -9   -0.12    0.55
   0   5  -8    1.51    0.55
   0   5  -8    1.53    0.61
   0   5  -7    0.39    0.46
   0   5  -7    4.79    0.84
   0   5  -6   26.52    1.78
   0   5  -6   25.29    1.65
   0   5  -5    4.50    0.51
   0   5  -5    4.30    0.49
   0   5  -5    3.19    0.27
   0   5  -5    3.77    0.56
   0   5  -5    4.50    0.34
   0   5  -5    4.18    0.77
   0   5  -4   26.41    1.29
   0   5  -4   25.09    1.50
   0   5  -4   29.00    1.56
   0   5  -4   27.85    1.64
   0   5  -4   25.42    1.17
   0   5  -3   27.38    1.46
   0   5  -3   29.64    1.24
   0   5  -3   30.17    1.34
   0   5  -3   30.62    1.45
   0   5  -3   29.25    1.51
   0   5  -3   27.04    1.76
   0   5  -2    0.25    0.21
   0   5  -2    0.24    0.15
   0   5  -2    0.21    0.18
   0   5  -2    0.25    0.22
   0   5  -2    0.26    0.25
   0   5  -2    0.18    0.12
   0   5  -1    0.59    0.30
   0   5  -1    0.46    0.16
   0   5  -1    0.78    0.24
   0   5  -1    0.67    0.47
   0   5  -1    0.48    0.12
   0  -5   1    0.63    0.15
   0   5   0   54.05    2.61
   0   5   0   59.45    3.04
   0   5   0   56.00    2.62
   0   5   0   56.92    3.34
   0  -5   0   54.05    2.56
   0  -5   0   55.07    2.36
   0   5   1   22.19    1.22
   0   5   1   22.16    1.34
   0   5   1   19.74    1.14
   0   5   1   24.07    1.59
   0  -5  -1   22.92    1.38
   0  -5  -1   23.05    1.30
   0   5   2    7.79    1.10
   0   5   2    7.87    0.74
   0   5   2    6.01    0.45
   0   5   2    6.59    0.92
   0  -5  -2    6.82    0.52
   0  -5  -2    7.35    0.63
   0   5   3    4.05    0.61
   0   5   3    5.01    0.56
   0   5   3    5.76    0.95
   0  -5  -3    5.20    0.69
   0   5   4    9.61    1.01
   0   5   4   10.98    1.12
   0   5   4   13.49    1.56
   0   5   5   43.07    3.11
   0   5   6    0.75    0.79
   0   5   7    1.40    0.88
   0   5   8    0.95    0.47
   0   5   9    0.36    0.42
   0   6 -11    0.21    0.29
   0   6 -10    0.80    0.78
   0   6  -9    0.73    0.78
   0   6  -9    2.91    0.68
   0   6  -8    0.10    0.24
   0   6  -8   -0.01    0.26
   0   6  -7    0.21    0.27
   0   6  -7    0.11    0.28
   0   6  -6   33.03    2.49
   0   6  -6   38.20    2.21
   0   6  -5   40.71    1.98
   0   6  -5   39.13    2.16
   0   6  -5   40.00    2.37
   0   6  -5   35.88    1.96
   0   6  -5   42.74    2.45
   0   6  -5   40.71    2.32
   0   6  -5   33.08    1.84
   0   6  -5   37.31    1.97
   0   6  -4   14.83    0.93
   0   6  -4   14.69    1.04
   0   6  -4   14.51    1.04
   0   6  -4   14.85    0.87
   0   6  -4   15.60    0.87
   0   6  -4   14.79    1.23
   0   6  -4   16.98    1.15
   0   6  -3   19.08    1.69
   0   6  -3   20.87    1.04
   0   6  -3   21.60    1.24
   0   6  -3   20.09    1.02
   0   6  -2   64.63    3.33
   0   6  -2   58.86    2.87
   0   6  -2   63.92    3.00
   0   6  -2   62.09    3.28
   0   6  -1   16.80    0.85
   0   6  -1   19.25    1.33
   0   6  -1   18.83    1.32
   0   6   0   17.36    1.04
   0   6   0   24.90    1.62
   0   6   0   19.00    1.15
   0   6   0   24.25    1.87
   0  -6   0   21.33    1.01
   0   6   1    0.66    0.30
   0   6   1    0.41    0.34
   0   6   1    0.80    0.58
   0   6   1    0.30    0.20
   0  -6  -1    0.37    0.26
   0  -6  -1    0.71    0.20
   0   6   2    0.33    0.26
   0   6   2    0.34    0.28
   0   6   3    8.76    0.92
   0   6   3    8.71    0.91
   0   6   4    1.98    0.65
   0   6   4    2.37    0.94
   0   6   5   -0.19    0.34
   0   6   6    3.73    1.19
   0   6   7    0.24    0.34
   0   6   8    0.38    0.45
   0   7 -11   13.91    1.43
   0   7 -10    9.56    1.48
   0   7  -9    5.45    0.83
   0   7  -8   11.08    1.05
   0   7  -8    1.52    0.57
   0   7  -7   20.78    1.47
   0   7  -7   19.17    1.88
   0   7  -6   28.37    2.16
   0   7  -5   16.13    1.10
   0   7  -5   17.43    1.37
   0   7  -4    0.06    0.15
   0   7  -4    0.00    0.15
   0   7  -4   -0.07    0.15
   0   7  -4   -0.03    0.11
   0   7  -4   -0.01    0.20
   0   7  -3    3.65    0.52
   0   7  -3    4.61    0.69
   0   7  -3    3.55    0.48
   0   7  -3    5.43    0.62
   0   7  -2    4.71    1.12
   0   7  -2    5.98    1.04
   0   7  -1    2.17    0.85
   0   7   0    2.38    0.52
   0   7   1    0.24    0.48
   0   7   1    0.19    0.19
   0   7   2    0.62    0.36
   0   7   2    0.58    0.31
   0   7   3    1.63    0.73
   0   7   3    1.48    0.69
   0   7   4    9.85    1.31
   0   7   4   11.46    1.20
   0   7   5    2.38    0.64
   0   7   6    2.69    0.61
   0   7   7    0.72    0.34
   0   8 -10    0.23    0.18
   0   8  -7    0.52    0.44
   0   8  -6    4.86    0.79
   0   8  -5   20.75    1.79
   0   8  -4    0.41    0.24
   0   8  -4    0.21    0.30
   0   8  -3    0.35    0.53
   0   8  -2   17.94    1.56
   0   8  -1    7.64    1.41
   0   8   0    0.12    0.33
   0   8   1    0.36    0.57
   0   8   2   21.24    2.26
   0   8   3   10.61    1.07
   0   8   3   13.22    1.59
   0   8   4    1.69    0.66
   0   8   4    1.29    0.59
   0   8   5    0.24    0.27
   0   8   6    3.50    0.77
   0   9  -5    5.33    0.99
   0   9  -4    0.00    0.34
   0   9  -4   12.68    0.91
   0   9  -3    0.03    0.39
   0   9  -3   12.74    1.00
   0   9  -2    2.13    0.96
   0   9  -1    2.08    0.75
   0   9   0   15.82    2.12
   0   9   1    6.44    0.95
   0   9   2    0.67    0.42
   0   9   3   -0.15    0.37
   0   9   4    0.92    0.36
   0   9   4    0.32    0.37
   0   9   5    1.61    0.22
   0  -9  -5    0.01    0.16
   0  10  -6    0.01    0.14
   0  10  -3    0.23    0.39
   0  10  -2    1.93    0.71
   0  10  -1    2.92    0.80
   0  10   0    0.10    0.31
   0  10   1    5.91    1.29
   0  10   2    2.29    0.51
   0  10   3    0.17    0.19
   0  10   4    0.24    0.23
   0  11  -6    0.01    0.14
   0  11  -5    4.24    0.87
   0  11  -4    7.92    1.32
   0  11  -3    0.59    0.41
   0  11  -2    2.08    0.91
   0  11  -1   10.73    1.26
   0  11   0   10.63    1.13
   0  11   1    5.17    0.72
   0  11   1    5.42    0.84
   0  11   2    0.43    0.52
   0  11   2    0.53    0.36
   0  12  -5    0.08    0.17
   0  12  -4    6.01    1.00
   0  12  -3    1.36    0.67
   0  12  -2    2.44    0.53
   0  12  -1    8.47    1.19
   0  12   0    1.09    0.51
  -1  12   0   18.76    1.66
  -1  12  -1    8.27    1.24
  -1  12  -2   -0.04    0.33
  -1  12  -3    0.06    0.32
  -1  12  -4    8.76    0.82
  -1  12  -5    0.02    0.13
  -1  11   3    0.31    0.25
  -1  11   2    0.63    0.26
  -1  11   1    0.28    0.44
  -1  11   0    2.53    0.97
  -1  11  -1    8.79    1.58
  -1  11  -2    0.76    0.73
  -1  11  -3    1.55    0.88
  -1  11  -4    1.88    0.58
  -1  11  -5   -0.09    0.16
  -1  11  -6    0.03    0.11
  -1  10   3    5.99    0.87
  -1  10   2    0.56    0.35
  -1  10   1   13.22    1.29
  -1  10   0   13.64    1.47
  -1  10  -1   11.33    1.45
  -1  10  -2   11.87    1.91
  -1  10  -3    6.06    1.43
  -1   9   5    0.36    0.28
  -1   9   4    2.13    0.55
  -1   9   4    2.00    0.37
  -1   9   3    6.27    0.80
  -1   9   2    6.33    0.87
  -1   9   1    8.51    1.11
  -1   9   0    7.18    1.51
  -1   9  -1   14.42    1.54
  -1   9  -2   25.86    2.86
  -1   9  -3   10.29    0.76
  -1   9  -3    0.07    0.36
  -1   9  -4   10.27    1.70
  -1   9  -5    2.19    0.81
  -1   9  -6    2.15    0.66
  -1   9  -7    0.29    0.38
  -1   9  -8    0.01    0.11
  -1   9  -9    0.00    0.11
  -1   8   6    0.36    0.42
  -1   8   5    0.83    0.58
  -1   8   4   10.40    1.04
  -1   8   4    7.67    1.14
  -1   8   3    4.92    0.99
  -1   8   3    3.45    0.90
  -1   8   2    0.22    0.46
  -1   8   1    0.05    0.36
  -1   8   0   15.60    1.91
  -1   8  -1    0.04    0.39
  -1   8  -2    8.18    0.97
  -1   8  -2   13.94    1.74
  -1   8  -3   19.99    1.66
  -1   8  -3   23.66    1.77
  -1   8  -4    2.76    0.86
  -1   8  -4    2.73    0.68
  -1   8  -5    0.03    0.18
  -1   8  -5    0.07    0.28
  -1   8  -6    0.00    0.21
  -1   8  -6    0.09    0.17
  -1   8  -7   21.10    1.64
  -1   7   8    0.67    0.41
  -1   7   7    0.30    0.47
  -1   7   6    0.43    0.57
  -1   7   5   -0.01    0.28
  -1   7   4   15.85    1.63
  -1   7   4   20.48    2.11
  -1   7   3   21.73    1.62
  -1   7   3   24.04    1.74
  -1   7   2    3.06    0.43
  -1   7   2    5.87    0.74
  -1   7   2    4.79    0.56
   1  -7  -1    0.26    0.27
  -1   7   1    0.12    0.24
  -1   7   1    0.17    0.31
  -1   7   1    0.44    0.18
  -1   7   0    9.37    0.74
  -1   7   0   12.45    1.12
  -1   7  -1   61.55    4.08
  -1   7  -1   55.71    2.93
  -1   7  -2   23.64    1.71
  -1   7  -2   27.55    2.39
  -1   7  -2   27.72    2.11
  -1   7  -3    1.18    0.46
  -1   7  -3    1.01    0.44
  -1   7  -3    0.87    0.49
  -1   7  -3    1.07    0.27
  -1   7  -4    6.98    1.04
  -1   7  -4    7.04    0.72
  -1   7  -5   10.89    1.28
  -1   7  -5    8.96    0.81
  -1   7  -6    2.75    0.58
  -1   7  -6    2.26    0.43
  -1   7  -7    0.36    0.36
  -1   7  -8    6.29    0.84
  -1   7  -8    8.68    1.03
  -1   7  -9    0.36    0.44
  -1   7 -10    0.62    0.46
  -1   6   8   -0.02    0.28
  -1   6   7    1.01    0.77
  -1   6   6   21.66    2.06
  -1   6   5   21.15    2.06
  -1   6   5   34.52    2.92
  -1   6   4    8.78    1.09
  -1   6   4   10.99    1.49
  -1   6   4    9.96    0.86
  -1   6   3    9.42    0.84
  -1   6   3   10.52    0.98
  -1   6   3    8.57    0.76
   1  -6  -2   11.12    0.84
   1  -6  -2   11.37    1.12
  -1   6   2   10.75    1.18
  -1   6   2   10.79    0.91
  -1   6   2    8.95    0.97
   1  -6  -1   66.28    3.78
   1  -6  -1   62.58    3.39
  -1   6   1   65.34    3.94
  -1   6   1   59.08    3.00
  -1   6   1   67.97    3.84
  -1   6   1   59.82    3.36
   1  -6   0    0.24    0.12
  -1   6   0    0.24    0.28
  -1   6   0    0.10    0.20
  -1   6   0    0.18    0.27
  -1   6   0    0.44    0.26
  -1   6  -1    0.66    0.37
  -1   6  -1    1.11    0.40
  -1   6  -1    0.99    0.58
  -1   6  -2    2.07    0.40
  -1   6  -2    2.00    0.72
  -1   6  -2    2.13    0.57
  -1   6  -2    2.16    0.34
  -1   6  -3   14.07    1.05
  -1   6  -3   13.91    1.08
  -1   6  -3   13.08    0.79
  -1   6  -3   12.64    0.92
  -1   6  -4    0.69    0.41
  -1   6  -4    0.51    0.46
  -1   6  -4    0.55    0.25
  -1   6  -4    0.55    0.27
  -1   6  -5    1.13    0.29
  -1   6  -5    1.11    0.29
  -1   6  -5    0.90    0.58
  -1   6  -5    0.66    0.26
  -1   6  -6   81.95    4.68
  -1   6  -6   75.12    4.13
  -1   6  -6   63.36    3.87
  -1   6  -7    0.06    0.25
  -1   6  -7   -0.02    0.13
  -1   6  -8    0.99    0.77
  -1   6  -8    1.31    0.58
  -1   6  -9    5.66    0.94
  -1   6 -10   19.75    1.63
  -1   6 -11    3.59    0.78
  -1   5   9    0.50    0.33
  -1   5   8    0.37    0.26
  -1   5   8    1.49    0.62
  -1   5   7    0.59    0.65
  -1   5   7    3.56    0.72
  -1   5   6    7.39    1.25
  -1   5   6   14.30    1.85
  -1   5   5    6.24    1.04
  -1   5   5    8.14    1.00
  -1   5   4    0.72    0.39
  -1   5   4    0.83    0.44
  -1   5   4    0.61    0.41
   1  -5  -3    9.98    1.06
   1  -5  -3   10.29    1.17
  -1   5   3    9.51    0.74
  -1   5   3   10.29    0.95
  -1   5   3   10.88    1.01
  -1   5   3    9.75    1.09
   1  -5  -2    8.74    0.91
   1  -5  -2    7.92    0.64
  -1   5   2    7.30    0.81
  -1   5   2    8.12    0.98
  -1   5   2    7.56    0.67
  -1   5   2    7.63    0.94
   1  -5  -1    0.19    0.22
   1  -5  -1    0.20    0.16
  -1   5   1    0.27    0.26
  -1   5   1    0.00    0.16
  -1   5   1    0.20    0.21
  -1   5   1    0.18    0.27
   1  -5   0    5.41    0.37
   1  -5   0    6.32    0.69
  -1   5   0    5.52    0.40
  -1   5   0    5.99    0.99
  -1   5   0    5.82    0.74
  -1   5   0    5.90    0.91
   1  -5   1   10.74    0.53
  -1   5  -1   11.16    0.97
  -1   5  -1   11.64    1.30
  -1   5  -1   10.32    0.46
  -1   5  -1   11.87    1.12
  -1   5  -2    8.71    0.55
  -1   5  -2   10.58    0.87
  -1   5  -2    9.06    0.64
  -1   5  -2    7.98    0.40
  -1   5  -2    7.86    0.43
  -1   5  -3    9.63    1.07
  -1   5  -3    9.63    0.64
  -1   5  -3   10.39    0.69
  -1   5  -3   11.09    0.73
  -1   5  -4   18.22    1.05
  -1   5  -4   18.08    1.19
  -1   5  -4   17.97    1.46
  -1   5  -4   19.66    1.63
  -1   5  -5   26.17    1.37
  -1   5  -5   28.61    2.19
  -1   5  -5   27.49    2.33
  -1   5  -5   27.38    1.98
  -1   5  -6   19.40    1.35
  -1   5  -6   24.72    2.35
  -1   5  -6   24.05    1.97
  -1   5  -7   16.00    1.49
  -1   5  -7   19.61    2.23
  -1   5  -8   14.42    1.57
  -1   5  -8   12.55    1.43
  -1   5  -9   16.21    2.34
  -1   5  -9   15.27    1.73
  -1   5 -10    5.49    1.37
  -1   5 -11    1.90    0.54
  -1   5 -11    1.73    0.76
  -1   4  10   -0.19    0.31
  -1   4   9    1.71    0.54
  -1   4   8    1.58    0.43
  -1   4   8    2.14    0.92
  -1   4   7    0.17    0.46
  -1   4   7   -0.12    0.22
  -1   4   6   11.00    1.45
  -1   4   6   11.09    1.73
  -1   4   5    1.70    0.57
  -1   4   5    2.23    0.63
   1  -4  -4    0.46    0.31
   1  -4  -4    0.46    0.25
  -1   4   4    0.51    0.30
  -1   4   4    0.50    0.38
  -1   4   4    0.35    0.33
  -1   4   4    0.31    0.26
   1  -4  -3    0.02    0.20
   1  -4  -3    0.03    0.16
  -1   4   3    0.08    0.27
  -1   4   3    0.02    0.13
  -1   4   3    0.09    0.19
  -1   4   3   -0.04    0.28
   1  -4  -2   76.04    3.98
   1  -4  -2   76.27    3.69
  -1   4   2   73.76    3.46
  -1   4   2   72.64    3.83
  -1   4   2   72.87    3.97
  -1   4   2   84.53    5.04
   1  -4  -1   16.96    0.97
   1  -4  -1   15.81    0.85
  -1   4   1   15.04    0.87
  -1   4   1   17.44    1.69
  -1   4   1   16.37    1.29
  -1   4   1   16.24    1.29
   1  -4   0    1.55    0.21
   1  -4   0    1.07    0.46
  -1   4   0    1.35    0.22
  -1   4   0    1.40    0.47
  -1   4   0    1.53    0.62
  -1   4   0    1.15    0.36
   1  -4   1    0.05    0.09
  -1   4  -1    0.00    0.10
  -1   4  -1   -0.03    0.22
  -1   4  -1    0.06    0.05
  -1   4  -1    0.14    0.14
  -1   4  -1    0.03    0.05
  -1   4  -2   33.68    1.03
  -1   4  -2   35.39    2.03
  -1   4  -2   36.67    1.35
  -1   4  -2   31.05    0.98
  -1   4  -2   33.66    1.57
  -1   4  -2   35.51    1.63
  -1   4  -3  112.93    5.05
  -1   4  -3  121.32    6.00
  -1   4  -3  108.95    4.56
  -1   4  -3  113.77    5.53
  -1   4  -3  111.91    5.57
  -1   4  -3  103.11    4.35
  -1   4  -4   52.87    2.09
  -1   4  -4   65.86    3.77
  -1   4  -4   65.20    3.57
  -1   4  -4   68.90    3.24
  -1   4  -4   67.44    2.98
  -1   4  -4   56.78    2.26
  -1   4  -5    1.05    0.35
  -1   4  -5    0.97    0.57
  -1   4  -5    0.83    0.54
  -1   4  -6   24.07    1.54
  -1   4  -6   15.62    1.02
  -1   4  -7   18.52    1.65
  -1   4  -8    1.70    0.73
  -1   4  -8    3.37    0.77
  -1   4  -9    5.56    1.50
  -1   4  -9    4.28    0.99
  -1   4 -10    0.25    0.52
  -1   4 -10   -0.06    0.50
  -1   4 -11   -0.02    0.22
  -1   4 -11   -0.05    0.34
  -1   3  10   -0.12    0.33
  -1   3   9    0.69    0.51
  -1   3   9    0.58    0.62
  -1   3   8    5.19    0.76
  -1   3   8    5.41    0.97
  -1   3   7    1.71    0.76
  -1   3   7    1.64    0.58
  -1   3   6    2.57    0.64
  -1   3   6    2.47    0.57
   1  -3  -5    0.18    0.33
   1  -3  -5    0.19    0.22
   1  -3  -5    0.09    0.14
  -1   3   5    0.11    0.34
  -1   3   5    0.21    0.20
  -1   3   5    0.35    0.43
   1  -3  -4   84.80    4.22
   1  -3  -4   71.81    3.46
   1  -3  -4   78.98    4.09
   1  -3  -4   84.29    4.40
  -1   3   4   80.51    4.24
  -1   3   4   78.14    4.36
  -1   3   4   82.54    4.57
  -1   3   4   76.13    3.60
   1  -3  -3   74.80    3.25
   1  -3  -3   85.84    4.44
   1  -3  -3   90.15    4.86
   1  -3  -3   89.26    4.89
  -1   3   3   86.22    4.40
  -1   3   3   80.73    3.80
  -1   3   3   86.21    4.24
  -1   3   3   92.64    4.95
   1  -3  -2   13.28    0.59
   1  -3  -2   12.90    0.88
   1  -3  -2   13.00    1.37
   1  -3  -2   14.03    0.85
  -1   3   2   13.62    0.83
  -1   3   2   12.64    0.85
  -1   3   2   14.43    1.11
  -1   3   2   13.71    0.77
   1  -3  -1    3.74    0.43
   1  -3  -1    3.60    0.39
   1  -3  -1    3.45    0.50
  -1   3   1    3.61    0.41
  -1   3   1    3.14    0.41
  -1   3   1    3.71    0.43
  -1   3   1    4.32    0.86
   1  -3   0    0.43    0.27
   1  -3   0    0.83    0.26
  -1   3   0    0.84    0.49
  -1   3   0    1.01    0.41
  -1   3   0    0.73    0.28
   1  -3   1  174.66    7.28
  -1   3  -1  173.32    7.24
  -1   3  -1  176.47    7.91
  -1   3  -1  182.30    8.36
  -1   3  -1  171.67    7.03
  -1   3  -2    0.95    0.15
  -1   3  -2    0.83    0.42
  -1   3  -2    0.82    0.47
  -1   3  -2    0.97    0.26
  -1   3  -2    0.95    0.14
  -1   3  -2    0.89    0.14
  -1   3  -3    0.57    0.12
  -1   3  -3    0.64    0.44
  -1   3  -3    0.75    0.14
  -1   3  -3    0.74    0.26
  -1   3  -3    0.65    0.34
  -1   3  -3    0.83    0.13
  -1   3  -3    0.56    0.14
  -1   3  -4    3.15    0.25
  -1   3  -4    3.62    0.35
  -1   3  -4    2.85    0.14
  -1   3  -4    4.13    0.51
  -1   3  -4    3.37    0.26
  -1   3  -4    3.10    0.16
  -1   3  -4    3.41    0.77
  -1   3  -5   21.82    1.51
  -1   3  -5   21.35    1.37
  -1   3  -5   20.69    0.99
  -1   3  -6    2.12    0.83
  -1   3  -7   19.46    2.30
  -1   3  -8   17.97    1.84
  -1   3  -9    0.28    0.70
  -1   3 -10    1.04    0.56
  -1   3 -10    0.84    0.56
  -1   3 -11    3.08    0.66
  -1   3 -11    2.58    1.02
  -1   2  10    9.07    1.28
  -1   2   9   29.54    2.90
  -1   2   9   32.88    2.58
   1  -2  -8    1.33    0.72
  -1   2   8    3.08    0.68
  -1   2   8    2.83    0.98
   1  -2  -7    4.58    0.67
  -1   2   7    6.09    0.83
  -1   2   7    5.62    0.83
   1  -2  -6   25.63    1.94
   1  -2  -6   24.52    1.92
  -1   2   6   29.99    1.98
  -1   2   6   28.64    1.68
  -1   2   6   31.55    2.01
   1  -2  -5   24.39    1.64
   1  -2  -5   28.18    1.74
   1  -2  -5   27.30    1.61
   1  -2  -5   30.04    1.71
  -1   2   5   28.32    1.84
  -1   2   5   27.79    2.09
  -1   2   5   27.76    1.73
   1  -2  -4   44.30    2.28
   1  -2  -4   44.87    2.25
   1  -2  -4   41.73    2.11
   1  -2  -4   43.08    2.28
  -1   2   4   44.51    2.45
  -1   2   4   38.57    1.55
  -1   2   4   41.55    2.28
  -1   2   4   45.33    2.29
   1  -2  -3    5.65    0.95
   1  -2  -3    5.17    0.37
   1  -2  -3    5.42    0.55
   1  -2  -3    5.11    0.61
  -1   2   3    5.62    0.54
  -1   2   3    5.43    0.56
  -1   2   3    5.25    0.58
  -1   2   3    5.44    0.36
   1  -2  -2   24.64    1.02
   1  -2  -2   24.24    1.28
   1  -2  -2   23.82    1.68
   1  -2  -2   24.13    1.84
  -1   2   2   24.65    1.30
  -1   2   2   24.43    1.21
  -1   2   2   23.09    1.26
  -1   2   2   25.81    1.45
   1  -2  -1    5.74    0.77
   1  -2  -1    4.64    0.71
   1  -2  -1    5.19    0.18
   1  -2  -1    5.65    0.88
   1  -2  -1    4.92    0.16
  -1   2   1    5.60    0.91
  -1   2   1    4.75    0.67
  -1   2   1    5.14    0.50
   1  -2   0   44.37    1.90
   1  -2   0   41.22    2.00
   1  -2   0   42.45    1.83
  -1   2   0   45.79    1.90
  -1   2   0   47.30    1.90
  -1   2   0   44.67    1.15
  -1   2   0   42.89    1.84
   1  -2   1   94.75    3.82
   1  -2   1   96.08    3.68
  -1   2  -1   94.12    3.65
  -1   2  -1  102.24    3.87
  -1   2  -1   96.58    4.07
  -1   2  -1  105.58    4.04
   1  -2   2   34.43    1.53
  -1   2  -2   34.27    1.10
  -1   2  -2   35.72    1.21
  -1   2  -2   34.45    1.19
  -1   2  -2   33.34    1.30
  -1   2  -2   36.50    1.62
  -1   2  -2   34.67    1.49
  -1   2  -2   31.47    1.47
   1  -2   3   57.84    2.33
  -1   2  -3   62.65    2.51
  -1   2  -3   63.10    3.43
  -1   2  -3   57.26    2.59
  -1   2  -3   56.74    1.71
  -1   2  -3   63.65    2.60
   1  -2   4   73.25    3.04
  -1   2  -4   75.86    3.35
  -1   2  -4   79.30    3.34
  -1   2  -4   84.41    4.71
  -1   2  -4   80.51    3.74
   1  -2   5  155.52    7.51
  -1   2  -5  165.18    8.84
  -1   2  -5  171.59    9.15
  -1   2  -5  157.15    7.64
  -1   2  -5  152.42    7.39
   1  -2   6   21.79    1.31
  -1   2  -6   27.36    1.62
  -1   2  -6   22.71    1.36
  -1   2  -6   26.67    2.38
  -1   2  -7   21.42    2.47
  -1   2  -8    0.32    0.46
  -1   2  -9    6.30    1.58
  -1   2 -10    5.66    1.35
  -1   2 -10    4.82    0.94
  -1   2 -11    1.29    0.50
  -1   2 -11    1.43    0.73
   1  -1 -10    0.57    0.52
  -1   1  10    1.03    0.49
   1  -1  -9    1.04    0.71
  -1   1   9    2.11    0.60
  -1   1   9    1.14    0.45
   1  -1  -8    0.10    0.35
  -1   1   8   -0.04    0.39
  -1   1   8    0.11    0.36
   1  -1  -7    9.54    0.91
   1  -1  -7    6.52    0.90
  -1   1   7    9.25    1.25
  -1   1   7    8.98    1.41
   1  -1  -6   15.05    1.19
   1  -1  -6   13.81    1.12
   1  -1  -6   12.89    1.00
   1  -1  -6   12.96    1.19
  -1   1   6   14.65    1.15
  -1   1   6   14.09    1.16
  -1   1   6   14.07    1.46
   1  -1  -5    0.08    0.34
   1  -1  -5    0.17    0.30
   1  -1  -5    0.11    0.29
   1  -1  -5    0.23    0.25
  -1   1   5    0.15    0.22
  -1   1   5    0.23    0.25
  -1   1   5    0.22    0.37
   1  -1  -4   23.46    1.36
   1  -1  -4   21.07    1.15
   1  -1  -4   21.75    1.63
   1  -1  -4   21.96    1.70
  -1   1   4   21.40    1.60
  -1   1   4   22.37    1.32
  -1   1   4   20.75    0.81
  -1   1   4   23.09    1.46
   1  -1  -3    0.79    0.46
   1  -1  -3    0.67    0.45
   1  -1  -3    0.71    0.48
   1  -1  -3    0.58    0.36
  -1   1   3    0.84    0.29
  -1   1   3    0.80    0.29
  -1   1   3    0.79    0.26
  -1   1   3    0.71    0.16
   1  -1  -2    0.10    0.14
   1  -1  -2   -0.08    0.13
   1  -1  -2   -0.02    0.15
   1  -1  -2    0.10    0.15
  -1   1   2   -0.09    0.14
  -1   1   2    0.03    0.10
  -1   1   2    0.11    0.13
  -1   1   2    0.06    0.13
   1  -1  -1  257.05   11.42
   1  -1  -1  227.83   10.17
   1  -1  -1  239.47    9.86
   1  -1  -1  243.35   11.42
  -1   1   1  238.70   10.69
  -1   1   1  233.93   10.78
  -1   1   1  248.36   11.52
   1  -1   0    1.33    0.31
   1  -1   0    1.07    0.19
   1  -1   0    1.35    0.23
   1  -1   0    1.27    0.26
  -1   1   0    1.23    0.28
  -1   1   0    1.15    0.19
  -1   1   0    1.37    0.36
  -1   1   0    1.28    0.29
   1  -1   1   12.86    0.94
  -1   1  -1   12.51    0.31
  -1   1  -1   13.22    0.94
  -1   1  -1   12.20    0.91
  -1   1  -1   11.59    0.53
  -1   1  -1   11.35    0.69
  -1   1  -1   11.32    0.59
   1  -1   2    0.13    0.26
   1  -1   2    0.19    0.33
   1  -1   2    0.25    0.13
  -1   1  -2    0.11    0.26
  -1   1  -2    0.15    0.17
  -1   1  -2    0.14    0.22
  -1   1  -2    0.14    0.36
   1  -1   3    9.47    0.67
   1  -1   3    9.26    1.13
   1  -1   3   10.58    0.81
   1  -1   3    9.13    0.75
  -1   1  -3   10.52    1.25
  -1   1  -3    9.90    0.78
  -1   1  -3    9.34    0.56
  -1   1  -3    9.20    0.92
  -1   1  -3    9.20    0.28
   1  -1   4   53.19    2.27
   1  -1   4   58.14    3.21
   1  -1   4   51.54    2.27
   1  -1   4   55.81    2.90
  -1   1  -4   50.02    2.13
  -1   1  -4   53.82    2.91
  -1   1  -4   52.36    3.32
  -1   1  -4   49.52    1.62
  -1   1  -4   54.14    2.68
   1  -1   5   71.34    3.58
   1  -1   5   67.59    3.52
  -1   1  -5   72.07    3.39
  -1   1  -5   73.81    4.54
  -1   1  -5   65.54    3.08
  -1   1  -5   72.24    3.54
   1  -1   6    0.10    0.15
   1  -1   6    0.16    0.23
  -1   1  -6    0.02    0.44
  -1   1  -6    0.13    0.24
   1  -1   7    0.59    0.27
  -1   1  -7    1.23    0.72
  -1   1  -8    0.84    0.81
  -1   1  -9    1.72    0.68
  -1   1 -10   -0.01    0.20
  -1   1 -10   -0.01    0.20
  -1   1 -11    4.19    0.88
  -1   1 -11    4.05    0.63
   1   0 -11    0.04    0.27
   1   0 -10    7.75    0.99
   1   0  -9    1.59    0.87
  -1   0   9    1.04    0.59
  -1   0   9    1.57    0.63
   1   0  -8    4.58    1.18
  -1   0   8    5.61    1.21
  -1   0   8    4.74    0.66
   1   0  -7   18.05    1.81
   1   0  -7   13.31    1.21
  -1   0   7   17.14    1.30
  -1   0   7   20.70    1.54
  -1   0   7   17.64    1.51
   1   0  -6   76.24    4.62
   1   0  -6   76.98    4.37
   1   0  -6   82.11    4.31
   1   0  -6   73.22    4.01
  -1   0   6   77.47    4.03
  -1   0   6   77.72    4.22
  -1   0   6   77.66    4.02
   1   0  -5   12.80    0.83
   1   0  -5   11.80    0.77
   1   0  -5   13.23    1.37
   1   0  -5   11.64    1.28
  -1   0   5   12.53    1.11
  -1   0   5   12.33    0.91
  -1   0   5   13.00    1.38
   1   0  -4    0.14    0.28
   1   0  -4    0.11    0.30
   1   0  -4    0.35    0.33
   1   0  -4   -0.02    0.30
  -1   0   4    0.15    0.17
  -1   0   4    0.17    0.24
  -1   0   4    0.18    0.33
   1   0  -3    7.36    0.57
   1   0  -3    7.07    0.97
   1   0  -3    6.80    0.60
   1   0  -3    6.61    0.57
  -1   0   3    7.48    0.94
  -1   0   3    7.41    0.57
  -1   0   3    7.76    0.18
  -1   0   3    7.57    0.58
   1   0  -2    7.57    0.49
   1   0  -2    7.98    0.55
   1   0  -2    7.74    0.54
  -1   0   2    7.39    0.47
  -1   0   2    7.81    0.54
  -1   0   2    7.86    0.76
   1   0   1    4.08    0.28
   1   0   1    3.51    0.34
   1   0   1    3.83    0.27
   1   0   1    4.22    0.44
   1   0   1    4.17    0.36
  -1   0  -1    4.25    0.36
  -1   0  -1    3.53    0.35
  -1   0  -1    3.94    0.69
  -1   0  -1    3.70    0.29
   1   0   2    3.81    0.65
   1   0   2    3.65    0.40
   1   0   2    3.19    0.27
   1   0   2    2.90    0.54
   1   0   2    3.37    0.52
  -1   0  -2    3.32    0.60
  -1   0  -2    3.63    0.56
  -1   0  -2    3.31    0.80
  -1   0  -2    4.40    0.64
   1   0   3   10.88    0.68
   1   0   3   10.41    0.63
   1   0   3   12.04    1.06
   1   0   3   10.96    0.50
   1   0   3   11.93    1.31
  -1   0  -3   10.89    1.02
  -1   0  -3   11.24    0.96
  -1   0  -3   10.58    0.60
  -1   0  -3   11.47    0.90
   1   0   4   27.38    1.28
   1   0   4   27.24    2.21
   1   0   4   25.73    1.70
   1   0   4   27.24    1.46
   1   0   4   25.31    1.01
  -1   0  -4   27.40    1.50
  -1   0  -4   27.03    1.38
  -1   0  -4   27.06    1.43
  -1   0  -4   27.66    1.66
   1   0   5   22.68    1.25
   1   0   5   26.06    1.51
   1   0   5   22.64    1.65
  -1   0  -5   23.63    1.68
  -1   0  -5   24.29    1.60
  -1   0  -5   19.68    1.17
  -1   0  -5   24.06    1.70
   1   0   6   25.07    1.60
   1   0   6   28.75    2.30
  -1   0  -6   28.54    2.52
  -1   0  -6   25.88    1.62
   1   0   7    0.04    0.33
  -1   0  -7    0.25    0.47
   1   0   8    5.58    0.78
  -1   0  -8    7.07    1.43
   1   0   9    9.58    1.27
  -1   0  -9   12.68    1.83
  -1   0 -10    4.81    0.80
  -1   0 -10    8.67    1.30
  -1   0 -11    1.33    0.39
   1   1 -12    5.05    0.70
   1   1 -12    4.27    0.93
   1   1 -11    1.88    0.57
   1   1 -10    2.75    1.15
   1   1  -9    0.18    0.36
  -1  -1   9    0.22    0.36
   1   1  -8   31.02    2.34
  -1  -1   8   36.86    2.61
   1   1  -7   36.77    2.34
   1   1  -7   24.16    1.64
   1   1  -7   31.60    1.99
  -1  -1   7   33.32    2.00
  -1  -1   7   32.30    1.92
  -1  -1   7   38.19    2.67
   1   1  -6    0.35    0.26
   1   1  -6    0.13    0.29
   1   1  -6    0.22    0.16
   1   1  -6    0.21    0.26
  -1  -1   6    0.34    0.15
  -1  -1   6    0.22    0.17
  -1  -1   6    0.39    0.40
   1   1  -5   20.71    1.39
   1   1  -5   18.70    1.62
   1   1  -5   20.91    1.26
   1   1  -5   18.70    1.21
  -1  -1   5   21.06    1.21
  -1  -1   5   19.52    1.23
  -1  -1   5   19.57    1.60
   1   1  -4    1.49    0.37
   1   1  -4    1.58    0.44
   1   1  -4    1.77    0.56
   1   1  -4    1.54    0.25
  -1  -1   4    1.63    0.24
  -1  -1   4    1.25    0.55
  -1  -1   4    1.51    0.40
   1   1  -3    7.91    0.44
   1   1  -3    8.28    0.87
   1   1  -3    8.22    0.57
  -1  -1   3    8.50    0.55
  -1  -1   3    7.85    0.46
  -1  -1   3    8.39    0.88
   1   1  -2    3.90    0.30
   1   1  -2    3.76    0.39
   1   1  -2    3.49    0.35
   1   1  -2    3.55    0.18
  -1  -1   2    3.52    0.24
  -1  -1   2    3.43    0.29
  -1  -1   2    3.89    0.40
   1   1  -1   56.70    1.66
   1   1  -1   57.32    2.45
   1   1  -1   52.92    1.96
   1   1  -1   51.58    1.71
  -1  -1   1   54.32    1.98
  -1  -1   1   55.56    2.07
  -1  -1   1   55.79    1.67
  -1  -1   1   52.40    1.98
  -1  -1   1   56.46    2.06
   1   1   0   85.66    3.48
   1   1   0   92.90    3.56
   1   1   0   93.07    3.91
  -1  -1   0   97.33    4.09
  -1  -1   0   91.71    3.53
  -1  -1   0   91.94    2.77
  -1  -1   0   87.49    3.27
   1   1   1   93.53    4.37
   1   1   1   90.12    3.49
   1   1   1   87.79    3.61
   1   1   1   93.26    3.90
   1   1   1   93.77    3.81
  -1  -1  -1   90.76    3.50
  -1  -1  -1   89.40    4.22
  -1  -1  -1   97.08    4.47
  -1  -1  -1   89.67    3.74
   1   1   2    1.54    0.36
   1   1   2    1.05    0.41
   1   1   2    1.39    0.57
   1   1   2    1.24    0.20
   1   1   2    1.41    0.33
  -1  -1  -2    1.19    0.21
  -1  -1  -2    1.31    0.56
  -1  -1  -2    1.14    0.33
  -1  -1  -2    1.31    0.47
   1   1   3  176.42    7.97
   1   1   3  169.86    8.50
   1   1   3  173.29    8.56
   1   1   3  168.25    8.25
   1   1   3  171.33    8.06
  -1  -1  -3  182.30    9.67
  -1  -1  -3  169.18    8.29
  -1  -1  -3  169.14    8.83
  -1  -1  -3  173.71    8.47
   1   1   4   23.37    1.17
   1   1   4   23.31    1.58
   1   1   4   23.91    1.45
   1   1   4   21.72    1.08
   1   1   4   22.05    1.38
  -1  -1  -4   21.79    1.32
  -1  -1  -4   21.99    1.42
  -1  -1  -4   23.76    1.79
  -1  -1  -4   23.97    1.53
   1   1   5   -0.06    0.27
   1   1   5    0.06    0.12
   1   1   5    0.09    0.33
  -1  -1  -5    0.10    0.16
  -1  -1  -5    0.22    0.30
  -1  -1  -5    0.08    0.11
  -1  -1  -5    0.17    0.23
   1   1   6   10.73    1.29
   1   1   6    9.75    1.34
  -1  -1  -6    9.50    1.48
   1   1   7   27.02    2.46
   1   1   7   26.60    1.85
  -1  -1  -7   26.41    2.12
   1   1   8    9.40    1.12
  -1  -1  -8    9.60    1.60
   1   1   9    1.14    0.59
  -1  -1  -9    1.19    0.51
  -1  -1 -10    0.75    0.50
  -1  -1 -10    1.03    0.35
   1   2 -12    0.11    0.31
   1   2 -12    0.01    0.32
   1   2 -11    3.59    0.78
   1   2 -10   31.26    3.34
   1   2  -9   17.17    1.77
   1   2  -8    2.13    0.68
  -1  -2   8    1.85    0.86
   1   2  -7   12.36    1.28
  -1  -2   7   12.94    1.13
   1   2  -6    2.17    0.30
   1   2  -6    2.09    0.52
   1   2  -6    1.74    0.23
   1   2  -6    2.14    0.66
  -1  -2   6    2.28    0.42
  -1  -2   6    2.01    0.32
   1   2  -5   75.22    3.29
   1   2  -5   78.38    3.73
   1   2  -5   84.80    3.90
   1   2  -5   83.04    4.77
  -1  -2   5   81.65    3.50
  -1  -2   5   82.33    3.89
   1   2  -4   13.37    0.79
   1   2  -4   12.51    0.42
   1   2  -4   11.92    0.48
   1   2  -4   12.65    0.92
   1   2  -4   11.97    0.44
   1   2  -4   12.79    1.35
  -1  -2   4   11.85    1.05
  -1  -2   4   13.36    0.64
   1   2  -3  135.96    5.42
   1   2  -3  150.11    6.68
   1   2  -3  146.50    5.57
   1   2  -3  136.71    6.20
  -1  -2   3  135.96    5.24
  -1  -2   3  134.81    5.82
   1   2  -2   65.33    2.69
   1   2  -2   66.70    3.24
   1   2  -2   66.28    2.69
   1   2  -2   68.31    2.60
  -1  -2   2   68.34    2.25
  -1  -2   2   69.43    2.67
  -1  -2   2   67.87    2.19
   1   2  -1   69.10    2.09
   1   2  -1   67.78    3.06
   1   2  -1   63.77    2.55
   1   2  -1   63.21    2.34
   1   2  -1   65.02    1.96
  -1  -2   1   67.10    3.03
  -1  -2   1   66.29    2.61
  -1  -2   1   63.61    2.35
   1   2   0  227.95   10.21
   1   2   0  227.99   11.27
   1   2   0  227.00   10.61
   1   2   0  213.65    8.45
  -1  -2   0  217.86    9.80
  -1  -2   0  225.34   11.05
  -1  -2   0  218.23    8.64
  -1  -2   0  223.50   10.00
   1   2   1 2105.41  173.58
   1   2   1 2193.57  178.65
   1   2   1 2189.82  180.30
   1   2   1 2134.07  169.96
   1   2   1 2076.16  170.89
  -1  -2  -1 2113.64  172.93
  -1  -2  -1 2195.32  178.87
  -1  -2  -1 2181.80  173.25
  -1  -2  -1 2201.16  179.88
   1   2   2  244.75   12.07
   1   2   2  259.50   13.07
   1   2   2  245.66   12.17
   1   2   2  243.94   12.57
   1   2   2  244.77   12.73
  -1  -2  -2  244.88   12.77
  -1  -2  -2  271.26   13.47
  -1  -2  -2  244.67   11.90
  -1  -2  -2  246.39   12.52
   1   2   3   21.68    1.77
   1   2   3   20.95    1.29
   1   2   3   19.77    1.16
   1   2   3   20.41    1.35
   1   2   3   19.72    0.99
  -1  -2  -3   21.33    1.14
  -1  -2  -3   21.30    1.70
  -1  -2  -3   19.98    0.98
  -1  -2  -3   20.00    1.50
   1   2   4    1.86    0.25
   1   2   4    2.83    0.48
   1   2   4    1.94    0.40
   1   2   4    2.44    0.76
   1   2   4    2.52    0.46
  -1  -2  -4    2.00    0.31
  -1  -2  -4    2.18    0.66
  -1  -2  -4    1.64    0.60
  -1  -2  -4    1.85    0.32
   1   2   5    0.12    0.27
   1   2   5    0.22    0.43
   1   2   5    0.09    0.15
  -1  -2  -5    0.14    0.33
  -1  -2  -5    0.18    0.22
  -1  -2  -5    0.28    0.28
   1   2   6    5.51    0.81
   1   2   6    4.83    0.66
  -1  -2  -6    4.67    1.04
   1   2   7    4.36    1.13
   1   2   7    3.51    0.82
  -1  -2  -7    3.25    0.99
   1   2   8    3.53    0.67
  -1  -2  -8    0.71    0.88
   1   2   9    5.87    1.04
  -1  -2  -9    4.42    0.66
   1   3 -12    0.17    0.43
   1   3 -12    0.19    0.43
   1   3 -11    4.28    1.38
   1   3 -10    0.18    0.43
   1   3  -9    1.21    0.66
   1   3  -8    9.04    1.23
   1   3  -7   20.22    2.14
  -1  -3   7   18.52    1.66
   1   3  -6   14.84    0.98
   1   3  -6   14.69    1.60
   1   3  -6   13.74    0.75
  -1  -3   6   14.71    0.96
   1   3  -5  153.31    7.75
   1   3  -5  155.39    7.13
   1   3  -5  131.79    5.69
   1   3  -5  142.58    5.94
   1   3  -5  141.28    5.67
   1   3  -5  158.08    7.83
  -1  -3   5  159.22    7.81
  -1  -3   5  143.72    5.58
   1   3  -4  161.41    7.48
   1   3  -4  159.24    6.73
   1   3  -4  161.43    7.20
  -1  -3   4  134.02    4.53
  -1  -3   4  137.85    4.65
  -1  -3   4  163.31    7.55
   1   3  -3    0.15    0.17
   1   3  -3    0.23    0.16
   1   3  -3    0.16    0.18
   1   3  -2    0.23    0.16
   1   3  -2    0.24    0.16
   1   3  -2    0.14    0.15
   1   3  -2    0.22    0.17
  -1  -3   2    0.22    0.09
  -1  -3   2    0.33    0.10
   1   3  -1   91.38    3.98
   1   3  -1   94.28    3.25
   1   3  -1   85.97    2.94
   1   3  -1   84.60    3.38
   1   3  -1   94.11    4.12
  -1  -3   1   90.17    3.55
  -1  -3   1   82.28    3.73
   1   3   0    0.92    0.34
   1   3   0    1.03    0.15
   1   3   0    0.91    0.30
   1   3   0    0.95    0.32
   1   3   0    1.38    0.24
  -1  -3   0    1.07    0.22
  -1  -3   0    0.92    0.15
  -1  -3   0    0.80    0.52
  -1  -3   0    0.88    0.32
   1   3   1   30.14    1.24
   1   3   1   31.26    1.94
   1   3   1   30.76    2.04
   1   3   1   31.96    2.00
   1   3   1   29.58    1.59
  -1  -3  -1   32.90    1.55
  -1  -3  -1   31.54    1.38
  -1  -3  -1   32.08    1.31
  -1  -3  -1   31.90    1.67
   1   3   2    7.08    0.59
   1   3   2    6.68    0.51
   1   3   2    5.65    0.53
   1   3   2    6.34    0.95
   1   3   2    6.08    0.93
  -1  -3  -2    6.71    0.62
  -1  -3  -2    6.30    0.40
  -1  -3  -2    6.95    0.91
  -1  -3  -2    6.25    0.53
   1   3   3   13.99    0.77
   1   3   3   15.66    1.21
   1   3   3   14.65    1.20
   1   3   3   15.78    1.23
   1   3   3   15.15    1.15
  -1  -3  -3   16.27    1.28
  -1  -3  -3   15.69    1.09
  -1  -3  -3   14.73    1.21
  -1  -3  -3   15.46    1.00
   1   3   4    5.01    0.63
   1   3   4    4.72    0.63
   1   3   4    6.49    0.80
   1   3   4    5.34    0.58
   1   3   4    5.32    0.71
  -1  -3  -4    5.80    0.66
  -1  -3  -4    4.94    0.79
  -1  -3  -4    5.42    1.06
  -1  -3  -4    4.95    0.52
   1   3   5    0.09    0.26
   1   3   5    0.11    0.14
   1   3   5    0.09    0.20
   1   3   5    0.00    0.22
  -1  -3  -5    0.16    0.30
   1   3   6    6.52    0.96
   1   3   6    8.54    1.44
  -1  -3  -6    6.37    1.12
   1   3   7    7.07    0.99
  -1  -3  -7    4.68    1.07
   1   3   8    1.45    0.84
   1   3   9    1.34    0.70
   1   4 -12    0.74    0.60
   1   4 -11   17.93    2.42
   1   4 -10   20.05    2.04
   1   4  -9   38.08    3.14
   1   4  -8    0.49    0.46
   1   4  -7   25.77    2.02
   1   4  -6   21.09    1.52
   1   4  -6   18.46    1.20
   1   4  -6   19.91    1.45
   1   4  -5   10.98    0.92
   1   4  -5    9.23    0.57
   1   4  -5   10.29    0.83
   1   4  -5   10.19    1.17
   1   4  -5    9.91    0.55
   1   4  -4    6.14    0.52
   1   4  -4    5.64    0.38
   1   4  -4    4.95    0.68
   1   4  -3    3.14    0.26
   1   4  -3    3.34    0.66
   1   4  -3    3.03    0.29
   1   4  -3    3.19    0.42
   1   4  -3    3.01    0.54
   1   4  -2   -0.02    0.08
   1   4  -2   -0.08    0.10
   1   4  -2   -0.07    0.07
   1   4  -2    0.13    0.08
  -1  -4   2    0.01    0.04
  -1  -4   2   -0.01    0.03
   1   4  -1    0.54    0.42
   1   4  -1    0.70    0.20
   1   4  -1    0.33    0.12
   1   4  -1    0.88    0.27
  -1  -4   1    0.78    0.13
   1   4   0   24.99    0.97
   1   4   0   26.24    1.48
   1   4   0   27.54    1.54
   1   4   0   29.35    1.43
   1   4   0   26.97    1.91
  -1  -4   0   28.56    1.18
  -1  -4   0   28.45    1.47
  -1  -4   0   26.52    1.03
   1   4   1   56.65    2.87
   1   4   1   48.71    1.99
   1   4   1   56.16    3.07
   1   4   1   57.20    2.70
   1   4   1   59.40    3.37
  -1  -4  -1   60.07    3.04
  -1  -4  -1   55.83    2.40
  -1  -4  -1   61.33    2.52
  -1  -4  -1   60.43    3.03
   1   4   2   66.86    3.39
   1   4   2   74.13    3.69
   1   4   2   69.20    3.59
   1   4   2   60.72    2.82
   1   4   2   73.48    4.14
  -1  -4  -2   73.95    3.62
  -1  -4  -2   76.68    4.32
  -1  -4  -2   65.82    3.08
  -1  -4  -2   70.26    3.49
   1   4   3    3.77    0.69
   1   4   3    3.87    0.58
   1   4   3    3.30    0.70
   1   4   3    2.77    0.48
   1   4   3    2.50    0.29
  -1  -4  -3    4.01    0.76
  -1  -4  -3    3.32    0.51
  -1  -4  -3    2.80    0.44
  -1  -4  -3    2.84    0.52
   1   4   4    9.73    0.98
   1   4   4   10.43    1.04
   1   4   4    5.19    0.63
  -1  -4  -4    7.86    0.88
  -1  -4  -4    7.94    0.62
   1   4   5    6.56    0.64
   1   4   5    9.20    1.49
   1   4   6    3.10    1.14
   1   4   7    0.88    0.51
   1   4   8    0.31    0.34
   1   5 -12    4.01    0.68
   1   5 -11    2.15    0.71
   1   5 -10    7.00    1.71
   1   5  -9    6.66    1.71
   1   5  -8    1.24    0.88
   1   5  -7   10.62    1.19
   1   5  -6   13.35    1.05
   1   5  -6   14.69    1.22
   1   5  -6   16.36    1.29
   1   5  -5   58.47    2.93
   1   5  -5   58.85    2.75
   1   5  -5   53.76    2.69
   1   5  -5   54.50    3.18
   1   5  -5   47.90    2.26
   1   5  -5   50.77    2.71
   1   5  -4   14.83    1.00
   1   5  -4   15.11    0.87
   1   5  -4   14.46    0.79
   1   5  -4   14.60    0.91
   1   5  -3   83.41    3.63
   1   5  -3   81.81    3.91
   1   5  -3   78.58    4.12
   1   5  -3   80.23    3.32
   1   5  -2   23.54    1.03
   1   5  -2   20.61    0.89
   1   5  -2   21.68    0.89
   1   5  -2   24.01    1.66
  -1  -5   2   20.83    0.70
  -1  -5   2   20.93    0.71
   1   5  -1   75.15    2.93
   1   5  -1   94.38    4.53
   1   5  -1   89.99    3.91
   1   5  -1   77.57    3.15
   1   5  -1   86.74    3.67
   1   5  -1   87.42    4.79
  -1  -5   1   88.56    3.70
   1   5   0    0.22    0.15
   1   5   0    0.28    0.37
   1   5   0    0.41    0.41
   1   5   0    0.12    0.10
   1   5   0    0.14    0.16
  -1  -5   0    0.30    0.13
   1   5   1   50.30    3.15
   1   5   1   40.07    2.05
   1   5   1   54.57    2.80
   1   5   1   48.22    2.46
  -1  -5  -1   44.07    2.12
  -1  -5  -1   49.95    2.41
   1   5   2   14.69    1.52
   1   5   2   14.21    1.09
   1   5   2   13.49    1.45
  -1  -5  -2   14.15    1.00
   1   5   3   19.68    1.78
   1   5   3   19.65    2.01
   1   5   4    4.35    0.85
   1   5   4    4.87    1.15
   1   5   5    3.66    0.54
   1   5   5    5.74    0.88
   1   5   6    5.31    0.96
   1   5   7    1.72    0.92
   1   5   8    0.74    0.59
   1   6 -12    1.25    0.60
   1   6 -11    9.15    1.58
   1   6 -10   19.20    1.87
   1   6  -9   -0.03    0.53
   1   6  -9    2.28    0.60
   1   6  -8   28.63    2.24
   1   6  -7   30.53    2.62
   1   6  -7   26.97    1.78
   1   6  -6   27.17    1.84
   1   6  -6   27.72    1.49
   1   6  -6   24.06    1.37
   1   6  -6   27.16    2.10
   1   6  -5   -0.02    0.10
   1   6  -5    0.05    0.19
   1   6  -5    0.03    0.19
   1   6  -5    0.10    0.13
   1   6  -5    0.00    0.15
   1   6  -5   -0.03    0.19
   1   6  -4   14.34    1.09
   1   6  -4   13.74    0.75
   1   6  -4   15.84    1.31
   1   6  -4   15.20    1.05
   1   6  -4   14.13    1.16
   1   6  -3   85.04    4.15
   1   6  -3  102.33    5.14
   1   6  -3   86.67    4.93
   1   6  -2   75.61    3.66
   1   6  -2   94.25    4.79
   1   6  -2   87.29    4.48
   1   6  -1    0.49    0.29
   1   6  -1    0.18    0.50
   1   6   0    7.15    1.16
   1   6   0    6.47    0.78
   1   6   0    5.41    0.45
  -1  -6   0    6.09    0.44
   1   6   1    3.23    0.45
   1   6   1    3.66    0.89
  -1  -6  -1    3.83    0.61
   1   6   2   -0.06    0.30
   1   6   2    0.00    0.26
   1   6   3    4.96    0.74
   1   6   3    5.36    1.10
   1   6   4    1.49    0.43
   1   6   4    1.40    0.83
   1   6   5    7.92    1.09
   1   6   6    1.17    0.54
   1   6   7    1.67    0.77
  -1  -6  -8    5.31    0.89
   1   7 -11    1.14    0.44
   1   7 -10    5.85    1.26
   1   7  -9   11.47    1.22
   1   7  -8    0.25    0.28
   1   7  -8   -0.01    0.28
   1   7  -7    2.26    0.77
   1   7  -6    0.88    0.40
   1   7  -6    1.11    0.34
   1   7  -5    2.24    0.56
   1   7  -5    1.11    0.47
   1   7  -5    1.91    0.32
   1   7  -5    1.76    0.50
   1   7  -4    1.81    0.67
   1   7  -4    2.62    0.63
   1   7  -3    9.22    1.24
   1   7  -2   44.89    2.66
   1   7  -1   12.12    1.69
   1   7   0    3.61    0.67
   1   7   1    8.53    1.00
   1   7   1   11.00    1.44
   1   7   2    6.41    0.75
   1   7   2    7.74    1.26
   1   7   3    6.92    1.27
   1   7   3    8.32    0.96
   1   7   4    1.77    0.55
   1   7   4    1.50    0.46
   1   7   5    0.72    0.67
   1   7   6    6.85    1.21
  -1  -7  -7    0.55    0.29
   1   8 -11   -0.02    0.13
   1   8 -10   -0.07    0.27
   1   8  -9    1.51    0.64
   1   8  -6    0.22    0.20
   1   8  -5   22.24    1.81
   1   8  -5   20.47    1.73
   1   8  -4   17.65    1.75
   1   8  -4   16.41    1.29
   1   8  -3   16.82    1.55
   1   8  -3   24.41    2.12
   1   8  -2    8.21    1.08
   1   8  -1   13.66    1.89
   1   8   0    2.62    0.97
   1   8   1   21.12    1.84
   1   8   2    0.04    0.28
   1   8   2    0.14    0.26
   1   8   3    0.60    0.53
   1   8   3    0.91    0.59
   1   8   4   -0.03    0.11
   1   8   4    0.04    0.11
   1   8   5    1.16    0.39
  -1  -8  -6    0.08    0.25
   1   9  -5   19.51    1.58
   1   9  -5   20.67    1.52
   1   9  -4    0.46    0.90
   1   9  -4   14.86    1.09
   1   9  -3    7.65    1.04
   1   9  -3    6.50    1.04
   1   9  -2    0.91    0.52
   1   9  -1    0.23    0.56
   1   9   0   -0.19    0.36
   1   9   1    2.62    1.05
   1   9   2    3.07    0.98
   1   9   3    1.14    0.42
   1   9   4   -0.09    0.16
   1   9   4    0.06    0.18
  -1  -9  -4   -0.02    0.16
   1  10  -5    6.36    1.09
   1  10  -4    0.31    0.51
   1  10  -3    0.03    0.37
   1  10  -2   -0.29    0.58
   1  10  -1    5.53    1.00
   1  10   0   10.55    1.27
   1  10   1    0.11    0.28
   1  10   2    0.22    0.25
   1  10   2    0.03    0.29
   1  10   3    1.37    0.44
   1  10   3    1.05    0.39
   1  11  -6    0.18    0.22
   1  11  -5    2.32    0.73
   1  11  -4    5.51    1.11
   1  11  -3    4.22    0.76
   1  11  -2    5.32    1.28
   1  11  -1    2.33    0.64
   1  11   0   -0.03    0.19
   1  11   0   -0.01    0.22
   1  11   1    0.74    0.60
   1  11   1    0.82    0.35
   1  11   2    0.31    0.17
   1  11   2    0.55    0.37
   1  12  -5   -0.08    0.17
   1  12  -4   -0.06    0.17
   1  12  -3    0.73    0.50
   1  12  -2    0.01    0.15
   1  12  -1    0.47    0.44
   1  12   0    0.01    0.16
   1  12   0    0.19    0.24
  -2  12   0    0.66    0.28
  -2  12  -1    1.12    0.57
  -2  12  -2    1.39    0.63
  -2  12  -3    1.37    0.64
  -2  12  -4    1.83    0.64
  -2  12  -5   -0.05    0.09
  -2  11   2    0.15    0.17
  -2  11   1    3.81    0.92
  -2  11   0   10.99    1.58
  -2  11  -1    3.03    1.13
  -2  11  -2   -0.03    0.38
  -2  10   3    2.57    0.41
  -2  10   2    8.65    0.95
  -2  10   1    7.98    1.42
  -2  10   0    5.98    1.03
  -2  10  -1   42.98    3.85
  -2  10  -2   24.17    2.09
  -2  10  -5    2.45    0.46
  -2  10  -6    1.76    0.58
  -2  10  -7    0.00    0.07
  -2  10  -8    0.00    0.08
  -2   9   5    2.88    0.58
  -2   9   4    1.29    0.45
  -2   9   3    0.88    0.54
  -2   9   2    0.04    0.33
  -2   9   1    0.00    0.28
  -2   9   0    0.37    0.64
  -2   9  -1   11.05    1.64
  -2   9  -1    4.82    0.93
  -2   9  -2   25.37    2.06
  -2   9  -2   17.28    1.41
  -2   9  -3    6.35    1.41
  -2   9  -3    4.34    0.67
  -2   9  -4    0.00    0.38
  -2   9  -4    0.22    0.30
  -2   9  -5    1.25    0.67
  -2   9  -6   14.62    1.27
  -2   9  -7   31.07    2.08
  -2   9  -8    0.00    0.08
  -2   9  -9    0.00    0.06
  -2   8   7    0.29    0.33
  -2   8   6    1.19    0.60
  -2   8   5    1.60    0.48
  -2   8   4    0.42    0.32
  -2   8   3    0.53    0.48
  -2   8   3    0.44    0.45
  -2   8   2    4.40    0.93
  -2   8   2    2.07    0.44
  -2   8   1    0.62    0.45
  -2   8   1    1.04    0.65
  -2   8   0   34.97    2.57
  -2   8   0   42.27    3.47
  -2   8  -1   56.83    4.30
  -2   8  -1   49.76    3.41
  -2   8  -2   62.58    4.54
  -2   8  -2   55.35    3.34
  -2   8  -3    9.48    1.58
  -2   8  -3    8.48    1.29
  -2   8  -4    4.38    0.73
  -2   8  -4    3.74    0.67
  -2   8  -5    0.04    0.33
  -2   8  -5    3.31    0.50
  -2   8  -6   47.38    3.17
  -2   8 -10    0.00    0.07
  -2   7   8    0.14    0.20
  -2   7   7    0.24    0.45
  -2   7   6    0.57    0.54
  -2   7   6    4.59    0.92
  -2   7   5    9.17    1.07
  -2   7   5    5.10    1.03
  -2   7   4    1.57    0.49
  -2   7   4    1.06    0.59
  -2   7   3   11.50    1.41
  -2   7   3   11.47    1.08
  -2   7   3    9.04    1.24
  -2   7   2    9.71    0.89
  -2   7   2   10.06    0.90
  -2   7   2   11.43    1.02
  -2   7   1   24.50    1.98
  -2   7   1   28.60    2.42
  -2   7   0   36.14    2.83
  -2   7   0   33.98    2.07
  -2   7  -1   11.57    0.96
  -2   7  -1   11.50    1.23
  -2   7  -2    0.54    0.31
  -2   7  -2    0.94    0.61
  -2   7  -2    0.61    0.41
  -2   7  -3   25.53    1.89
  -2   7  -3   23.53    1.62
  -2   7  -4   15.50    1.78
  -2   7  -4   16.03    1.74
  -2   7  -5   17.89    1.29
  -2   7  -5   -0.13    0.68
  -2   7  -6    1.93    0.67
  -2   7  -6   -0.03    0.39
  -2   7  -7    0.63    0.49
  -2   7  -9    4.59    0.80
  -2   7 -10    4.37    0.43
  -2   6   9    0.20    0.23
  -2   6   8    0.12    0.29
  -2   6   8    0.62    0.49
  -2   6   7   11.57    1.66
  -2   6   7    5.87    0.80
  -2   6   6    8.72    1.39
  -2   6   6   11.38    1.79
  -2   6   5    0.62    0.47
  -2   6   5    0.70    0.53
  -2   6   4   -0.01    0.25
  -2   6   4    0.31    0.27
  -2   6   4   -0.06    0.33
  -2   6   3   12.10    0.97
  -2   6   3   13.27    1.11
  -2   6   3   11.57    1.21
   2  -6  -2   24.03    1.52
  -2   6   2   26.00    2.01
  -2   6   2   25.47    1.60
  -2   6   2   27.23    1.97
   2  -6  -1    0.14    0.26
   2  -6  -1    0.32    0.24
  -2   6   1    0.12    0.49
  -2   6   1    0.14    0.27
  -2   6   1    0.12    0.38
  -2   6   1    0.31    0.24
   2  -6   0    7.60    0.67
  -2   6   0    9.19    1.17
  -2   6   0    6.43    0.61
  -2   6   0    8.57    0.85
  -2   6   0    8.16    0.75
  -2   6  -1    2.16    0.70
  -2   6  -1    3.02    0.45
  -2   6  -1    2.55    0.90
  -2   6  -2    0.44    0.37
  -2   6  -2    0.13    0.32
  -2   6  -2    0.33    0.29
  -2   6  -3   26.45    1.69
  -2   6  -3   23.27    1.81
  -2   6  -3   29.43    2.13
  -2   6  -4   42.28    3.11
  -2   6  -5   36.98    2.58
  -2   6  -6    0.60    0.47
  -2   6  -6    0.63    0.47
  -2   6  -7    0.32    0.43
  -2   6  -7    0.33    0.30
  -2   6  -8    7.02    1.37
  -2   6  -8    9.50    1.23
  -2   6  -9    9.12    1.39
  -2   6 -10    1.55    0.50
  -2   6 -10    0.91    0.61
  -2   6 -11    0.32    0.38
  -2   5   9    0.92    0.43
  -2   5   9    1.91    0.67
  -2   5   8    2.11    0.55
  -2   5   8    3.65    0.75
  -2   5   7    0.85    0.71
  -2   5   7    1.65    0.62
  -2   5   6    1.12    0.45
  -2   5   6    1.14    0.59
  -2   5   5    5.07    1.25
  -2   5   5    4.59    0.74
  -2   5   4    0.75    0.24
  -2   5   4    0.86    0.53
  -2   5   4    1.15    0.43
   2  -5  -3   57.14    3.51
   2  -5  -3   54.29    3.09
  -2   5   3   55.43    3.58
  -2   5   3   53.44    3.39
  -2   5   3   48.94    2.90
   2  -5  -2  137.62    7.57
   2  -5  -2  141.84    8.24
  -2   5   2  139.43    7.71
  -2   5   2  140.06    7.83
  -2   5   2  145.29    7.87
  -2   5   2  138.51    7.64
   2  -5  -1   45.52    2.78
   2  -5  -1   42.10    2.07
  -2   5   1   49.14    2.74
  -2   5   1   42.94    2.13
  -2   5   1   50.46    2.94
  -2   5   1   42.86    2.63
   2  -5   0    4.60    0.78
   2  -5   0    4.65    0.50
  -2   5   0    4.75    0.58
  -2   5   0    4.53    0.37
  -2   5   0    5.72    0.91
  -2   5   0    4.84    0.62
   2  -5   1   -0.06    0.09
  -2   5  -1    0.00    0.06
  -2   5  -1    0.02    0.21
  -2   5  -1    0.05    0.18
  -2   5  -2   97.84    5.00
  -2   5  -2  111.18    5.93
  -2   5  -2   94.12    4.30
  -2   5  -2   99.56    4.87
  -2   5  -3   48.75    2.43
  -2   5  -3   48.38    3.00
  -2   5  -3   45.22    2.71
  -2   5  -3   36.24    1.85
  -2   5  -4    9.15    1.21
  -2   5  -4    7.22    0.79
  -2   5  -4    8.80    0.90
  -2   5  -4    9.00    1.03
  -2   5  -5    0.19    0.36
  -2   5  -5    0.39    0.36
  -2   5  -6    0.66    0.48
  -2   5  -6    0.55    0.54
  -2   5  -7    4.04    0.90
  -2   5  -7    4.26    0.79
  -2   5  -8   -0.08    0.52
  -2   5  -8    0.19    0.43
  -2   5  -9   17.08    1.72
  -2   5  -9   15.80    1.56
  -2   5 -10    0.95    0.72
  -2   5 -10    1.22    0.80
  -2   5 -11    0.16    0.32
  -2   5 -11    0.06    0.28
  -2   4  10    0.69    0.31
  -2   4   9    1.43    0.63
  -2   4   9    1.22    0.79
  -2   4   8    9.20    1.22
  -2   4   8    7.91    1.45
  -2   4   7    6.97    1.45
  -2   4   7    7.15    1.09
  -2   4   6    7.14    1.08
  -2   4   6    7.02    1.29
   2  -4  -5   51.58    3.26
  -2   4   5   51.87    3.32
  -2   4   5   53.17    3.19
   2  -4  -4   94.90    5.63
   2  -4  -4  105.83    6.22
   2  -4  -4   97.82    5.41
  -2   4   4   97.16    5.88
  -2   4   4  102.95    5.63
  -2   4   4   94.70    5.60
  -2   4   4   87.87    4.55
   2  -4  -3   84.96    4.38
   2  -4  -3   81.11    4.26
   2  -4  -3   76.59    4.83
  -2   4   3   81.54    4.66
  -2   4   3   82.50    4.18
  -2   4   3   90.68    5.32
  -2   4   3   76.96    3.96
   2  -4  -2   38.80    2.44
   2  -4  -2   34.86    2.14
   2  -4  -2   33.54    2.45
  -2   4   2   35.26    1.92
  -2   4   2   38.43    2.62
  -2   4   2   34.87    2.21
  -2   4   2   33.52    1.69
   2  -4  -1    2.03    0.67
   2  -4  -1    2.76    0.60
   2  -4  -1    2.02    0.48
  -2   4   1    2.64    0.78
  -2   4   1    2.49    0.51
  -2   4   1    2.01    0.70
  -2   4   1    2.13    0.40
   2  -4   0   38.11    2.43
   2  -4   0   39.88    1.73
  -2   4   0   42.99    2.51
  -2   4   0   36.85    1.62
  -2   4   0   39.92    2.48
   2  -4   1    1.54    0.25
  -2   4  -1    1.28    0.37
  -2   4  -1    1.28    0.12
  -2   4  -1    1.53    0.28
  -2   4  -1    1.61    0.27
  -2   4  -2    0.62    0.27
  -2   4  -2    0.44    0.20
  -2   4  -2    0.43    0.10
  -2   4  -2    0.57    0.45
  -2   4  -2    0.51    0.10
  -2   4  -2    0.54    0.19
  -2   4  -2    0.59    0.26
  -2   4  -3   18.66    1.20
  -2   4  -3   15.47    0.70
  -2   4  -3   17.61    1.12
  -2   4  -3   18.71    1.11
  -2   4  -3   17.40    0.92
  -2   4  -3   15.55    0.69
  -2   4  -4    5.60    0.74
  -2   4  -4    5.25    0.81
  -2   4  -4    5.07    0.79
  -2   4  -4    5.22    0.97
  -2   4  -5    2.00    0.59
  -2   4  -5    2.30    0.46
  -2   4  -5    1.70    0.36
  -2   4  -6    3.79    1.15
  -2   4  -6    3.01    0.98
  -2   4  -7   65.19    5.33
  -2   4  -7   63.84    4.98
  -2   4  -8    8.23    1.74
  -2   4  -8    8.96    1.94
  -2   4  -9    1.60    0.65
  -2   4  -9    1.10    0.60
  -2   4 -10    1.59    0.58
  -2   4 -10    1.67    0.89
  -2   4 -11    4.79    0.96
  -2   4 -11    4.99    0.92
  -2   3  10   17.49    1.80
  -2   3  10   17.48    1.49
  -2   3   9   10.17    1.63
  -2   3   9   11.72    1.32
  -2   3   8    6.11    1.38
  -2   3   8    6.01    1.34
  -2   3   7    0.35    0.38
  -2   3   7    0.29    0.40
   2  -3  -6    0.39    0.36
  -2   3   6    0.57    0.55
  -2   3   6    0.43    0.38
   2  -3  -5   58.75    3.46
   2  -3  -5   56.98    3.24
   2  -3  -5   55.56    3.32
  -2   3   5   57.22    3.38
  -2   3   5   56.53    3.63
  -2   3   5   56.48    3.68
   2  -3  -4   38.63    2.24
   2  -3  -4   38.51    2.24
   2  -3  -4   37.46    2.04
  -2   3   4   35.77    2.08
  -2   3   4   33.81    1.64
  -2   3   4   38.15    2.13
  -2   3   4   35.72    2.38
   2  -3  -3    1.34    0.57
   2  -3  -3    1.07    0.13
   2  -3  -3    1.39    0.55
   2  -3  -3    1.65    0.43
   2  -3  -3    1.17    0.15
  -2   3   3    1.40    0.61
  -2   3   3    1.58    0.33
  -2   3   3    1.75    0.55
  -2   3   3    1.32    0.54
   2  -3  -2    2.28    0.57
   2  -3  -2    2.04    0.43
   2  -3  -2    2.06    0.47
  -2   3   2    1.78    0.58
  -2   3   2    2.32    0.69
  -2   3   2    2.04    0.43
  -2   3   2    1.57    0.41
   2  -3  -1    0.31    0.34
   2  -3  -1    0.28    0.34
   2  -3  -1    0.13    0.17
  -2   3   1    0.12    0.33
  -2   3   1    0.30    0.35
  -2   3   1    0.13    0.28
   2  -3   0    7.78    0.70
   2  -3   0    8.15    1.06
   2  -3   0    7.70    0.75
  -2   3   0    6.13    0.83
  -2   3   0    7.95    0.70
  -2   3   0    7.94    0.67
  -2   3   0    7.22    0.23
   2  -3   1   45.13    1.91
   2  -3   1   39.95    1.59
  -2   3  -1   44.68    2.07
  -2   3  -1   41.53    1.65
  -2   3  -1   45.38    1.98
  -2   3  -1   44.04    2.56
  -2   3  -1   39.29    1.81
   2  -3   2   56.70    2.42
  -2   3  -2   58.47    2.74
  -2   3  -2   57.48    2.81
  -2   3  -2   59.04    2.79
  -2   3  -2   62.54    2.60
  -2   3  -2   56.76    1.92
  -2   3  -2   59.62    2.29
  -2   3  -2   61.67    2.82
  -2   3  -3    2.27    0.71
  -2   3  -3    1.90    0.32
  -2   3  -3    1.82    0.57
  -2   3  -3    1.82    0.30
  -2   3  -3    2.12    0.66
  -2   3  -3    2.02    0.37
  -2   3  -4    0.91    0.37
  -2   3  -4    0.96    0.49
  -2   3  -4    0.59    0.23
  -2   3  -4    0.85    0.27
  -2   3  -4    1.24    0.49
  -2   3  -4    0.76    0.23
  -2   3  -5   16.37    1.23
  -2   3  -5   18.56    1.79
  -2   3  -6   32.50    2.08
  -2   3  -6   43.62    3.28
  -2   3  -7   34.24    2.61
  -2   3  -7   36.68    2.80
  -2   3  -8    3.63    0.89
  -2   3  -8    2.99    0.87
  -2   3  -9    2.04    1.13
  -2   3  -9    1.91    1.05
  -2   3 -10    3.77    0.77
  -2   3 -10    3.68    0.81
  -2   3 -11    4.86    0.66
  -2   3 -11    5.76    0.89
  -2   2  11    0.30    0.24
  -2   2  10   15.46    1.90
  -2   2  10   11.30    1.15
  -2   2   9    4.25    0.83
  -2   2   9    4.51    0.81
   2  -2  -8    0.10    0.20
  -2   2   8   -0.06    0.42
  -2   2   8    0.12    0.41
   2  -2  -7    0.58    0.34
  -2   2   7    0.76    0.44
  -2   2   7    0.43    0.41
   2  -2  -6    0.78    0.39
   2  -2  -6    1.06    0.61
  -2   2   6    1.51    0.65
   2  -2  -5   37.79    1.90
   2  -2  -5   41.57    2.92
   2  -2  -5   42.54    2.38
   2  -2  -5   36.64    2.21
  -2   2   5   40.15    2.31
  -2   2   5   43.13    2.37
  -2   2   5   40.63    2.55
   2  -2  -4    2.68    0.81
   2  -2  -4    2.64    0.73
   2  -2  -4    2.08    0.38
   2  -2  -4    2.79    0.74
  -2   2   4    2.83    0.44
  -2   2   4    2.44    0.70
  -2   2   4    2.67    0.70
  -2   2   4    2.08    0.24
   2  -2  -3   11.66    0.65
   2  -2  -3   14.00    1.34
   2  -2  -3   12.99    1.02
   2  -2  -3   13.54    1.37
  -2   2   3   12.67    1.21
  -2   2   3   12.81    1.24
  -2   2   3   13.39    0.95
  -2   2   3   11.76    0.52
   2  -2  -2   10.56    0.76
   2  -2  -2   11.21    0.85
   2  -2  -2   10.42    0.47
   2  -2  -2   10.90    1.23
   2  -2  -2    9.85    0.48
  -2   2   2   11.33    0.82
  -2   2   2   11.07    1.16
  -2   2   2   10.63    1.10
   2  -2  -1   94.98    3.37
   2  -2  -1   97.42    4.41
   2  -2  -1   96.87    4.22
   2  -2  -1   99.29    4.92
  -2   2   1   97.86    4.21
  -2   2   1   96.09    4.32
  -2   2   1   99.40    4.28
   2  -2   0   92.62    3.61
   2  -2   0   95.66    4.85
   2  -2   0   93.60    3.90
   2  -2   0   86.93    3.90
  -2   2   0   90.40    4.26
  -2   2   0   91.17    3.81
  -2   2   0   89.44    3.41
  -2   2   0   91.83    3.93
  -2   2   0   93.67    4.16
   2  -2   1   21.20    1.20
  -2   2  -1   19.07    1.10
  -2   2  -1   21.01    1.18
  -2   2  -1   21.54    1.22
  -2   2  -1   21.87    1.58
  -2   2  -1   20.46    1.21
  -2   2  -1   20.38    0.73
   2  -2   2    8.13    0.82
  -2   2  -2    7.02    0.66
  -2   2  -2    8.17    0.93
  -2   2  -2    7.25    0.85
  -2   2  -2    7.72    0.70
  -2   2  -2    7.79    0.48
  -2   2  -2    8.42    0.68
   2  -2   3    1.19    0.32
  -2   2  -3    1.10    0.58
  -2   2  -3    1.23    0.34
  -2   2  -3    1.31    0.34
  -2   2  -3    1.22    0.48
  -2   2  -3    1.41    0.33
   2  -2   4   83.11    4.30
  -2   2  -4   83.21    4.92
  -2   2  -4   78.12    3.79
  -2   2  -4   79.55    3.64
  -2   2  -4   82.37    3.97
  -2   2  -4   80.90    4.14
  -2   2  -5   40.93    2.02
  -2   2  -5   44.05    2.36
  -2   2  -5   40.83    2.05
  -2   2  -5   46.45    2.79
  -2   2  -6    0.76    0.35
  -2   2  -6    1.35    0.78
  -2   2  -6    0.87    0.24
  -2   2  -6    0.87    0.34
  -2   2  -7    0.64    0.50
  -2   2  -8    3.38    0.72
  -2   2  -8   -0.01    0.62
  -2   2  -9    2.62    1.11
  -2   2  -9    2.51    1.14
  -2   2 -10    1.18    0.83
  -2   2 -10    1.23    0.48
  -2   2 -11    0.62    0.48
  -2   1  11    0.69    0.30
   2  -1 -10    0.92    0.37
  -2   1  10    1.05    0.55
  -2   1  10    2.48    0.87
   2  -1  -9    3.12    0.65
  -2   1   9    4.68    0.79
  -2   1   9    3.08    0.94
   2  -1  -8    1.78    0.68
   2  -1  -8    1.17    0.42
  -2   1   8    2.60    0.74
  -2   1   8    2.63    0.90
   2  -1  -7    9.59    1.27
   2  -1  -7   10.98    1.32
  -2   1   7   11.94    1.58
  -2   1   7   11.16    1.05
   2  -1  -6   15.03    1.07
   2  -1  -6   18.11    1.67
   2  -1  -6   19.93    1.44
   2  -1  -6   18.24    1.71
  -2   1   6   17.75    1.68
  -2   1   6   17.93    1.46
  -2   1   6   17.97    1.80
   2  -1  -5    1.00    0.49
   2  -1  -5    1.43    0.41
   2  -1  -5    1.53    0.70
   2  -1  -5    1.54    0.42
  -2   1   5    1.34    0.57
  -2   1   5    1.51    0.36
  -2   1   5    1.88    0.42
   2  -1  -4    1.64    0.59
   2  -1  -4    1.89    0.64
   2  -1  -4    1.17    0.40
   2  -1  -4    2.03    0.41
  -2   1   4    1.40    0.09
  -2   1   4    1.85    0.37
  -2   1   4    1.60    0.37
  -2   1   4    1.34    0.08
  -2   1   4    1.39    0.35
   2  -1  -3   43.50    2.12
   2  -1  -3   45.68    2.87
   2  -1  -3   44.92    2.19
  -2   1   3   46.59    1.54
  -2   1   3   42.77    1.47
  -2   1   3   46.41    2.67
  -2   1   3   45.33    2.13
  -2   1   3   43.02    2.03
   2  -1  -2  149.80    6.38
   2  -1  -2  144.49    7.25
   2  -1  -2  139.51    6.97
   2  -1  -2  148.57    7.62
  -2   1   2  151.55    7.34
  -2   1   2  146.86    6.64
  -2   1   2  156.75    7.03
  -2   1   2  150.64    6.08
   2  -1  -1   45.02    1.98
   2  -1  -1   41.47    1.85
   2  -1  -1   40.62    1.71
   2  -1  -1   42.39    2.31
  -2   1   1   43.81    2.12
  -2   1   1   42.49    1.85
  -2   1   1   42.18    1.63
  -2   1   1   41.64    2.24
  -2   1   1   42.32    1.52
   2  -1   0    0.07    0.16
   2  -1   0    0.03    0.16
   2  -1   0    0.07    0.13
   2  -1   0    0.10    0.15
  -2   1   0    0.04    0.25
  -2   1   0    0.18    0.15
  -2   1   0    0.07    0.12
  -2   1   0    0.04    0.08
  -2   1   0    0.09    0.24
   2  -1   1   10.42    0.73
   2  -1   1   11.46    1.06
   2  -1   1   10.25    0.31
  -2   1  -1   10.93    1.00
  -2   1  -1   10.59    0.94
  -2   1  -1   11.09    1.08
  -2   1  -1   10.19    1.00
  -2   1  -1   10.00    0.91
  -2   1  -1   10.41    0.60
   2  -1   2   39.56    1.75
   2  -1   2   40.92    2.49
   2  -1   2   38.23    2.22
  -2   1  -2   43.33    2.11
  -2   1  -2   37.40    2.01
  -2   1  -2   38.30    2.02
  -2   1  -2   40.90    1.89
   2  -1   3    0.47    0.32
   2  -1   3    0.05    0.39
   2  -1   3    0.21    0.27
  -2   1  -3    0.25    0.28
  -2   1  -3    0.15    0.28
  -2   1  -3    0.23    0.18
  -2   1  -3    0.30    0.32
   2  -1   4    1.33    0.49
   2  -1   4    1.63    0.65
   2  -1   4    1.54    0.43
  -2   1  -4    1.66    0.49
  -2   1  -4    1.25    0.45
  -2   1  -4    1.43    0.46
  -2   1  -4    1.27    0.47
   2  -1   5   18.91    1.13
  -2   1  -5   21.51    2.18
  -2   1  -5   21.22    1.21
  -2   1  -5   19.89    1.25
  -2   1  -5   18.02    1.30
   2  -1   6    0.31    0.20
  -2   1  -6    0.49    0.34
  -2   1  -6    0.04    0.14
   2  -1   7    0.15    0.30
  -2   1  -7   -0.03    0.52
  -2   1  -8    4.87    1.50
  -2   1  -9    8.69    1.22
  -2   1  -9    8.21    1.13
  -2   1 -10    1.83    0.60
  -2   1 -10    2.42    0.49
   2   0 -11    0.09    0.31
   2   0 -10    0.75    0.48
  -2   0  10    1.72    0.78
   2   0  -9   20.85    2.26
  -2   0   9   23.45    2.43
  -2   0   9   18.01    1.83
   2   0  -8   49.31    3.34
   2   0  -8   45.08    3.24
  -2   0   8   52.67    3.59
  -2   0   8   62.52    4.48
   2   0  -7   30.80    2.04
   2   0  -7   31.12    2.37
   2   0  -7   32.45    2.38
  -2   0   7   34.56    2.19
  -2   0   7   33.48    1.94
  -2   0   7   31.72    2.32
   2   0  -6    5.37    0.96
   2   0  -6    5.82    0.91
   2   0  -6    6.94    0.83
   2   0  -6    5.73    0.65
  -2   0   6    6.33    0.84
  -2   0   6    6.85    0.78
  -2   0   6    5.73    0.86
   2   0  -5   15.73    1.41
   2   0  -5   17.61    1.39
   2   0  -5   18.44    1.70
   2   0  -5   18.01    1.23
  -2   0   5   17.47    1.33
  -2   0   5   17.94    1.05
  -2   0   5   18.45    1.21
   2   0  -4    1.02    0.32
   2   0  -4    1.85    0.37
   2   0  -4    1.08    0.32
   2   0  -4    1.12    0.54
  -2   0   4    0.95    0.30
  -2   0   4    1.34    0.53
  -2   0   4    1.49    0.48
   2   0  -3  100.90    4.48
   2   0  -3   96.04    5.04
   2   0  -3  108.41    4.76
  -2   0   3  105.38    4.61
  -2   0   3  107.57    5.29
  -2   0   3  106.30    4.60
   2   0  -2   28.21    1.36
   2   0  -2   28.66    1.59
   2   0  -2   28.97    1.65
   2   0  -2   27.41    1.30
  -2   0   2   28.38    1.32
  -2   0   2   29.11    1.55
  -2   0   2   27.77    1.73
  -2   0   2   29.45    1.06
   2   0  -1   88.30    3.36
   2   0  -1   88.38    3.69
   2   0  -1   89.64    3.74
   2   0  -1   82.76    3.67
   2   0  -1   83.46    3.85
  -2   0   1   86.55    3.59
  -2   0   1   86.24    3.47
  -2   0   1   87.29    3.29
  -2   0   1   87.45    3.64
  -2   0   1   88.06    3.49
   2   0   0  136.45    5.49
   2   0   0  138.49    6.54
   2   0   0  136.23    5.79
  -2   0   0  138.97    6.00
  -2   0   0  134.90    5.74
  -2   0   0  137.19    6.46
  -2   0   0  127.04    6.01
  -2   0   0  137.72    5.84
   2   0   1   41.59    2.34
   2   0   1   38.28    1.25
   2   0   1   40.38    2.43
   2   0   1   40.80    2.23
  -2   0  -1   40.26    1.93
  -2   0  -1   41.02    2.29
  -2   0  -1   39.35    1.71
  -2   0  -1   41.46    1.89
   2   0   2   66.27    3.81
   2   0   2   59.21    1.89
   2   0   2   60.49    3.20
   2   0   2   62.07    3.22
   2   0   2   64.34    2.07
  -2   0  -2   63.73    3.28
  -2   0  -2   63.90    3.12
  -2   0  -2   63.53    2.89
  -2   0  -2   65.57    2.93
   2   0   3   43.89    2.97
   2   0   3   44.32    2.16
   2   0   3   44.01    2.14
  -2   0  -3   46.21    2.50
  -2   0  -3   43.40    1.96
  -2   0  -3   44.06    2.45
  -2   0  -3   45.13    2.20
   2   0   4   77.07    4.79
   2   0   4   72.77    3.86
   2   0   4   74.62    3.76
  -2   0  -4   75.81    4.16
  -2   0  -4   74.41    3.71
  -2   0  -4   72.72    3.78
  -2   0  -4   76.07    3.64
   2   0   5   36.71    1.96
   2   0   5   40.80    3.20
   2   0   5   38.05    2.57
  -2   0  -5   39.30    3.11
  -2   0  -5   34.70    2.10
  -2   0  -5   41.00    2.26
  -2   0  -5   36.14    1.96
   2   0   6   30.03    1.99
  -2   0  -6   31.34    2.35
   2   0   7    4.71    0.70
  -2   0  -7    6.18    1.41
  -2   0  -8   11.67    1.97
  -2   0  -9    0.32    0.27
  -2   0  -9    0.03    0.36
  -2   0 -10    0.11    0.16
  -2   0 -10    0.04    0.35
   2   1 -12    0.35    0.33
   2   1 -11    0.18    0.47
   2   1 -10    0.40    0.60
  -2  -1  10    0.29    0.60
   2   1  -9    1.22    0.56
  -2  -1   9    1.31    0.92
   2   1  -8    6.43    1.24
   2   1  -8    4.68    0.60
  -2  -1   8    5.46    0.87
  -2  -1   8    4.73    0.54
   2   1  -7    5.99    0.58
   2   1  -7    7.70    0.88
   2   1  -7    6.62    0.90
  -2  -1   7    7.21    1.18
  -2  -1   7    8.06    0.89
  -2  -1   7    6.28    0.61
   2   1  -6    0.90    0.39
   2   1  -6    1.06    0.60
   2   1  -6    1.36    0.62
   2   1  -6    1.06    0.53
  -2  -1   6    1.42    0.39
  -2  -1   6    1.07    0.45
  -2  -1   6    1.18    0.38
   2   1  -5   10.70    0.68
   2   1  -5   12.92    1.25
   2   1  -5   12.81    1.19
   2   1  -5   11.49    0.93
  -2  -1   5   11.66    0.92
  -2  -1   5   13.31    1.08
  -2  -1   5   12.91    0.90
   2   1  -4    8.87    0.92
   2   1  -4    7.85    0.96
   2   1  -4    7.38    0.53
  -2  -1   4    8.65    0.93
  -2  -1   4    9.29    0.63
  -2  -1   4    7.84    0.71
   2   1  -3  114.29    3.70
   2   1  -3  117.35    5.30
   2   1  -3  123.40    5.50
   2   1  -3  120.94    5.42
   2   1  -3  121.50    5.52
  -2  -1   3  115.79    5.20
  -2  -1   3  126.68    6.12
  -2  -1   3  119.31    5.00
   2   1  -2   22.87    1.36
   2   1  -2   23.59    1.11
   2   1  -2   20.54    1.43
   2   1  -2   22.45    0.96
   2   1  -2   21.80    1.17
  -2  -1   2   20.89    0.96
  -2  -1   2   22.45    0.92
  -2  -1   2   22.64    1.31
  -2  -1   2   23.42    1.64
   2   1  -1    0.67    0.30
   2   1  -1    0.49    0.13
   2   1  -1    0.43    0.45
   2   1  -1    0.52    0.21
  -2  -1   1    0.65    0.21
  -2  -1   1    0.67    0.41
  -2  -1   1    0.75    0.36
  -2  -1   1    0.61    0.20
   2   1   0  122.16    5.33
   2   1   0  125.89    5.43
   2   1   0  126.60    5.64
   2   1   0  125.45    5.42
  -2  -1   0  128.31    5.56
  -2  -1   0  122.85    4.58
  -2  -1   0  125.18    5.59
  -2  -1   0  127.21    4.60
  -2  -1   0  118.76    5.16
   2   1   1    0.29    0.36
   2   1   1    0.35    0.22
   2   1   1    0.15    0.41
  -2  -1  -1    0.29    0.41
  -2  -1  -1    0.32    0.22
  -2  -1  -1    0.23    0.16
  -2  -1  -1    0.47    0.24
   2   1   2   19.38    1.25
   2   1   2   18.22    1.05
   2   1   2   18.46    1.13
   2   1   2   17.86    0.83
  -2  -1  -2   18.02    1.18
  -2  -1  -2   18.10    1.11
  -2  -1  -2   18.44    1.48
  -2  -1  -2   18.95    0.99
   2   1   3    5.20    0.70
   2   1   3    4.38    0.34
   2   1   3    5.89    0.77
   2   1   3    5.18    0.55
   2   1   3    5.62    0.61
  -2  -1  -3    5.29    0.99
  -2  -1  -3    5.66    0.58
  -2  -1  -3    4.66    0.37
  -2  -1  -3    5.98    0.82
   2   1   4    1.72    0.60
   2   1   4    1.41    0.46
   2   1   4    1.59    0.47
   2   1   4    1.34    0.27
  -2  -1  -4    1.41    0.70
  -2  -1  -4    1.16    0.39
  -2  -1  -4    1.57    0.31
  -2  -1  -4    1.57    0.39
   2   1   5    2.20    0.38
   2   1   5    2.33    0.77
  -2  -1  -5    2.77    0.59
  -2  -1  -5    2.19    0.38
  -2  -1  -5    2.39    0.53
   2   1   6   18.72    1.53
  -2  -1  -6   18.23    1.64
   2   1   7    0.02    0.21
  -2  -1  -7    0.06    0.38
   2   1   8    3.09    1.00
  -2  -1  -8    3.40    0.79
  -2  -1  -9    0.46    0.43
  -2  -1  -9    0.84    0.58
  -2  -1 -10    0.02    0.12
   2   2 -12    1.26    0.64
   2   2 -11    0.21    0.36
   2   2 -10    0.49    0.70
   2   2  -9   14.06    1.62
  -2  -2   9   16.58    2.20
   2   2  -8   33.30    3.10
   2   2  -8   23.80    1.91
  -2  -2   8   34.05    2.13
   2   2  -7    5.32    0.81
   2   2  -7    6.25    1.03
   2   2  -7    5.72    0.61
  -2  -2   7    5.58    0.71
   2   2  -6   32.18    2.44
   2   2  -6   35.71    1.90
   2   2  -6   31.08    1.63
   2   2  -6   34.99    2.11
  -2  -2   6   37.97    1.90
  -2  -2   6   32.76    1.68
  -2  -2   6   33.53    2.13
   2   2  -5   69.02    3.09
   2   2  -5   77.09    3.94
   2   2  -5   74.40    3.46
  -2  -2   5   72.69    3.05
  -2  -2   5   78.73    3.70
  -2  -2   5   74.64    3.41
   2   2  -4   80.11    2.37
   2   2  -4   92.32    3.60
   2   2  -4   88.39    3.99
   2   2  -4   86.37    3.96
   2   2  -4   80.17    2.39
  -2  -2   4   86.16    3.56
  -2  -2   4   85.49    3.90
   2   2  -3    1.24    0.34
   2   2  -3    1.41    0.31
   2   2  -3    1.30    0.19
   2   2  -3    1.26    0.29
   2   2  -3    1.52    0.18
  -2  -2   3    1.12    0.18
  -2  -2   3    1.06    0.28
   2   2  -2    2.23    0.43
   2   2  -2    2.45    0.58
   2   2  -2    2.14    0.25
   2   2  -2    2.30    0.26
  -2  -2   2    2.31    0.41
  -2  -2   2    2.29    0.39
  -2  -2   2    2.10    0.18
  -2  -2   2    2.50    0.36
   2   2  -1   43.19    1.89
   2   2  -1   43.93    2.05
  -2  -2   1   41.39    1.95
  -2  -2   1   41.27    1.92
  -2  -2   1   41.14    1.72
  -2  -2   1   44.49    1.87
   2   2   0  235.03   11.28
   2   2   0  226.04   11.46
   2   2   0  219.27   10.97
  -2  -2   0  231.37   11.71
  -2  -2   0  205.37    7.61
  -2  -2   0  210.05    7.73
  -2  -2   0  221.74   10.41
  -2  -2   0  231.97   11.66
   2   2   1    3.04    0.72
   2   2   1    2.76    0.29
   2   2   1    3.09    0.67
   2   2   1    2.52    0.42
  -2  -2  -1    2.95    0.67
  -2  -2  -1    3.25    0.64
  -2  -2  -1    2.55    0.45
  -2  -2  -1    2.66    0.23
   2   2   2    0.15    0.23
   2   2   2    0.18    0.31
   2   2   2    0.14    0.10
   2   2   2    0.09    0.35
   2   2   2    0.13    0.19
  -2  -2  -2    0.11    0.34
  -2  -2  -2    0.22    0.22
  -2  -2  -2    0.16    0.21
  -2  -2  -2    0.17    0.14
   2   2   3   12.37    0.67
   2   2   3   13.37    0.73
   2   2   3   14.86    1.52
   2   2   3   15.49    1.13
   2   2   3   14.09    1.26
  -2  -2  -3   15.04    1.46
  -2  -2  -3   14.60    1.05
  -2  -2  -3   13.00    0.81
  -2  -2  -3   15.21    1.33
   2   2   4    0.93    0.41
   2   2   4    1.12    0.22
   2   2   4    0.94    0.40
   2   2   4    1.11    0.30
  -2  -2  -4    0.84    0.40
  -2  -2  -4    0.79    0.59
  -2  -2  -4    0.74    0.48
  -2  -2  -4    0.81    0.32
   2   2   5    5.64    0.85
   2   2   5    7.15    0.93
  -2  -2  -5    6.92    0.88
   2   2   6   12.20    1.84
  -2  -2  -6   12.04    1.30
   2   2   7   24.17    1.98
  -2  -2  -7   22.11    2.55
   2   2   8    0.55    0.54
  -2  -2  -8    0.24    0.33
  -2  -2  -9    0.51    0.40
   2   3 -12    1.23    0.72
   2   3 -11   13.91    2.13
   2   3 -10   14.70    1.70
   2   3  -9    1.46    1.02
   2   3  -8    8.99    1.16
   2   3  -8    5.71    0.67
  -2  -3   8    7.80    0.82
   2   3  -7   24.31    2.33
   2   3  -7   25.03    1.51
   2   3  -7   22.67    1.38
  -2  -3   7   27.90    1.99
   2   3  -6   27.80    1.47
   2   3  -6   26.43    1.75
   2   3  -6   28.96    1.53
  -2  -3   6   28.11    1.72
   2   3  -5    8.28    0.63
   2   3  -5    6.55    0.39
   2   3  -5    8.83    0.81
   2   3  -5    8.22    0.55
  -2  -3   5    7.03    0.38
  -2  -3   5    7.88    0.51
   2   3  -4  100.00    4.02
   2   3  -4  109.01    5.23
   2   3  -4  104.87    4.89
   2   3  -4  116.72    5.06
  -2  -3   4  110.24    4.22
  -2  -3   4  116.53    4.92
  -2  -3   4  105.86    4.17
   2   3  -3    8.83    0.69
   2   3  -3    7.71    0.67
   2   3  -3    8.34    0.32
   2   3  -3    8.31    0.59
  -2  -3   3    8.63    0.45
  -2  -3   3    8.25    0.40
   2   3  -2    4.03    0.12
   2   3  -2    4.22    0.50
   2   3  -2    4.84    0.78
   2   3  -2    4.01    0.41
   2   3  -2    4.06    0.12
  -2  -3   2    4.39    0.39
  -2  -3   2    4.31    0.37
  -2  -3   2    4.29    0.41
   2   3  -1   11.19    0.78
   2   3  -1   12.73    0.83
   2   3  -1   11.62    0.86
  -2  -3   1   11.39    0.74
  -2  -3   1   11.56    0.60
  -2  -3   1   11.65    1.04
   2   3   0   47.04    2.59
   2   3   0   47.37    2.38
   2   3   0   44.55    2.07
  -2  -3   0   45.63    2.57
  -2  -3   0   47.05    2.72
  -2  -3   0   49.00    2.46
   2   3   1  107.05    5.76
   2   3   1   92.47    3.55
   2   3   1  107.32    4.95
   2   3   1  107.24    5.56
   2   3   1  109.16    5.18
  -2  -3  -1  106.26    5.00
  -2  -3  -1   98.38    3.99
  -2  -3  -1  104.67    5.00
  -2  -3  -1  115.26    5.58
   2   3   2   60.48    3.52
   2   3   2   63.26    3.20
   2   3   2   62.71    3.24
   2   3   2   52.29    2.17
   2   3   2   60.16    2.86
  -2  -3  -2   62.20    3.50
  -2  -3  -2   57.99    2.49
  -2  -3  -2   63.19    3.54
  -2  -3  -2   64.48    3.69
   2   3   3    0.88    0.50
   2   3   3    1.40    0.63
   2   3   3    1.15    0.24
   2   3   3    0.62    0.26
   2   3   3    1.06    0.50
  -2  -3  -3    1.06    0.35
  -2  -3  -3    1.43    0.56
  -2  -3  -3    0.97    0.34
  -2  -3  -3    0.99    0.26
   2   3   4   32.43    2.22
   2   3   4   28.61    1.76
  -2  -3  -4   31.09    1.99
   2   3   5   10.68    1.58
   2   3   5    7.96    0.76
  -2  -3  -5    8.62    1.30
   2   3   6    0.99    0.53
  -2  -3  -6    0.61    0.62
   2   3   7    0.58    0.40
  -2  -3  -7    0.06    0.47
   2   3   8    2.40    0.51
  -2  -3  -8    0.58    0.35
   2   4 -12   12.96    1.83
   2   4 -11    0.17    0.59
   2   4 -10    5.59    1.18
   2   4  -9    9.62    2.01
   2   4  -8   18.84    2.47
   2   4  -7   -0.03    0.27
   2   4  -7    0.11    0.22
   2   4  -6   19.20    1.99
   2   4  -6   18.41    1.05
   2   4  -6   18.68    1.44
   2   4  -6   20.92    1.51
   2   4  -5   62.73    3.56
   2   4  -5   58.39    3.13
   2   4  -5   59.35    2.67
   2   4  -5   46.87    1.97
   2   4  -4  113.34    5.54
   2   4  -4  112.92    4.81
   2   4  -4  120.91    5.83
   2   4  -4  116.57    5.15
   2   4  -3   17.44    0.66
   2   4  -3   18.45    1.39
   2   4  -3   18.84    1.16
   2   4  -3   17.78    1.47
   2   4  -3   15.67    0.58
  -2  -4   3   15.69    0.59
  -2  -4   3   17.28    0.60
   2   4  -2   38.97    1.96
   2   4  -2   37.67    1.82
  -2  -4   2   37.32    1.42
  -2  -4   2   37.24    1.52
   2   4  -1  112.15    5.23
   2   4  -1  102.25    4.81
   2   4  -1  112.08    5.92
  -2  -4   1  110.71    5.04
  -2  -4   1  107.09    5.35
  -2  -4   1  109.53    5.71
   2   4   0   31.49    1.62
   2   4   0   30.64    1.53
   2   4   0   32.52    1.66
   2   4   0   31.49    1.78
  -2  -4   0   32.86    1.91
  -2  -4   0   33.13    1.82
  -2  -4   0   33.68    1.83
   2   4   1   73.35    3.65
   2   4   1   79.12    3.99
   2   4   1   83.17    4.78
   2   4   1   75.31    3.87
  -2  -4  -1   84.18    4.45
  -2  -4  -1   80.20    3.91
  -2  -4  -1   83.37    4.81
   2   4   2  316.15   19.60
   2   4   2  316.86   19.14
   2   4   2  313.23   18.56
   2   4   2  316.30   19.65
  -2  -4  -2  347.07   20.23
  -2  -4  -2  312.92   18.91
  -2  -4  -2  340.01   20.10
   2   4   3   56.85    3.55
   2   4   3   60.65    3.63
   2   4   3   66.95    3.84
   2   4   3   63.18    3.97
  -2  -4  -3   58.49    3.29
   2   4   4    5.16    1.15
   2   4   4    4.16    0.61
  -2  -4  -4    3.40    0.54
   2   4   5    0.15    0.27
   2   4   5    0.90    0.44
  -2  -4  -5    0.55    0.42
   2   4   6    4.41    0.94
   2   4   7   -0.04    0.24
   2   5 -12    3.01    0.66
   2   5 -11    4.67    0.95
   2   5 -10    0.43    0.77
   2   5  -9    0.93    0.63
   2   5  -8    1.79    0.69
   2   5  -7   16.10    1.44
   2   5  -7   13.55    1.01
   2   5  -6   73.61    4.54
   2   5  -6   69.40    3.66
   2   5  -6   74.49    4.86
   2   5  -6   69.68    3.56
   2   5  -5    1.74    0.34
   2   5  -5    1.95    0.63
   2   5  -5    1.91    0.38
   2   5  -5    1.74    0.27
   2   5  -5    1.56    0.29
   2   5  -4   92.30    4.94
   2   5  -4   86.64    4.02
   2   5  -4   90.72    4.61
   2   5  -3   51.56    2.50
   2   5  -3   53.34    2.97
   2   5  -3   52.23    2.84
   2   5  -2   21.49    1.44
   2   5  -2   21.56    1.34
  -2  -5   2   19.68    0.88
  -2  -5   2   19.65    0.91
   2   5  -1    1.21    0.36
   2   5  -1    1.10    0.35
   2   5  -1    0.79    0.28
   2   5  -1    1.00    0.55
  -2  -5   1    0.89    0.26
   2   5   0    4.84    0.61
   2   5   0    4.65    0.66
   2   5   0    4.85    0.60
   2   5   0    4.98    0.63
  -2  -5   0    5.13    0.45
  -2  -5   0    4.92    0.64
   2   5   1    5.08    0.70
   2   5   1    5.60    0.66
   2   5   1    6.83    1.14
   2   5   1    6.04    0.62
  -2  -5  -1    6.61    0.81
  -2  -5  -1    5.36    0.52
  -2  -5  -1    6.38    0.80
   2   5   2    7.91    1.09
   2   5   2    5.61    0.58
   2   5   2    7.22    0.83
  -2  -5  -2    6.10    0.60
   2   5   3    4.15    0.76
   2   5   3    4.46    0.99
   2   5   4   12.26    1.38
   2   5   4   12.10    1.16
   2   5   5    7.51    0.87
   2   5   5   10.37    1.75
   2   5   6    0.30    0.39
   2   5   7    1.12    0.77
  -2  -5  -8    2.28    0.46
   2   6 -12    4.69    0.74
   2   6 -11    3.14    0.75
   2   6  -9   33.49    1.90
   2   6  -9    0.01    0.78
   2   6  -8   46.77    4.18
   2   6  -7    0.18    0.22
   2   6  -7    0.43    0.47
   2   6  -6    0.14    0.11
   2   6  -6   -0.11    0.10
   2   6  -5    6.21    0.89
   2   6  -5    6.36    0.93
   2   6  -5    5.09    0.45
   2   6  -4    3.64    0.64
   2   6  -4    3.28    0.82
   2   6  -4    2.75    0.64
   2   6  -3    0.08    0.27
   2   6  -3    0.35    0.45
   2   6  -3    0.29    0.23
   2   6  -2   24.68    1.33
   2   6  -2   28.41    2.27
   2   6  -2   27.57    2.20
   2   6  -1    4.10    0.50
   2   6  -1    4.67    0.58
   2   6  -1    5.68    0.98
   2   6  -1    4.97    0.68
  -2  -6   1    4.62    0.47
   2   6   0    1.16    0.29
   2   6   0    1.65    0.45
  -2  -6   0    1.25    0.39
   2   6   1    0.27    0.36
   2   6   1    0.38    0.51
   2   6   2   28.00    1.97
   2   6   2   30.35    2.60
   2   6   3   27.50    2.61
   2   6   3   27.91    2.68
   2   6   4    2.66    0.99
   2   6   4    1.89    0.83
   2   6   5    0.01    0.25
   2   6   5    0.07    0.25
   2   6   6    1.08    0.51
  -2  -6  -7    0.70    0.36
   2   7 -12    0.21    0.23
   2   7 -11    0.07    0.25
   2   7  -8   21.68    2.36
   2   7  -7   17.69    1.87
   2   7  -7   16.94    1.60
   2   7  -6    6.64    1.01
   2   7  -6    6.21    0.71
   2   7  -5    9.32    0.76
   2   7  -5   10.59    0.96
   2   7  -5    8.75    1.04
   2   7  -4   24.49    2.22
   2   7  -4   19.42    1.52
   2   7  -4   23.01    1.50
   2   7  -3   39.88    3.03
   2   7  -3   47.56    3.57
   2   7  -2   23.23    2.16
   2   7  -1    3.20    0.65
   2   7   0   14.45    1.43
   2   7   1    0.20    0.34
   2   7   1    0.32    0.52
   2   7   2   18.90    2.16
   2   7   2   18.43    1.89
   2   7   3   10.25    1.53
   2   7   3    9.28    1.43
   2   7   4    0.25    0.29
   2   7   4    0.03    0.37
   2   7   5    2.07    0.72
   2   7   5    0.82    0.45
  -2  -7  -6    1.02    0.36
   2   8 -11    0.03    0.16
   2   8 -10    0.01    0.12
   2   8  -7    5.65    1.01
   2   8  -7    6.10    0.71
   2   8  -6   11.91    1.39
   2   8  -5   18.26    1.44
   2   8  -5   15.90    1.52
   2   8  -4    0.32    0.38
   2   8  -4    0.54    0.47
   2   8  -3    0.05    0.21
   2   8  -3   -0.04    0.17
   2   8  -2   14.83    1.37
   2   8  -1   15.34    2.08
   2   8   0    0.17    0.51
   2   8   1    8.94    1.17
   2   8   2    5.15    0.96
   2   8   2    6.54    0.90
   2   8   3    0.59    0.52
   2   8   3    0.82    0.39
   2   8   4    0.17    0.30
   2   8   4    0.24    0.35
  -2  -8  -4    0.19    0.25
  -2  -8  -5    0.25    0.22
   2   9 -10   -0.02    0.13
   2   9  -6    1.93    0.48
   2   9  -5    1.72    0.73
   2   9  -5    1.20    0.39
   2   9  -4    7.14    1.39
   2   9  -4    5.86    0.82
   2   9  -3    0.08    0.66
   2   9  -3    0.52    0.55
   2   9  -2    3.40    1.47
   2   9  -2    5.18    0.91
   2   9  -1   15.91    1.76
   2   9  -1   17.63    2.24
   2   9   0   14.44    2.08
   2   9   1    3.24    0.72
   2   9   2    0.99    0.53
   2   9   2    1.67    0.50
   2   9   3   -0.06    0.17
   2   9   3    0.06    0.17
   2  10  -7    0.04    0.13
   2  10  -5   -0.07    0.31
   2  10  -4    6.97    1.29
   2  10  -3    2.65    0.67
   2  10  -2    8.63    1.12
   2  10  -2    8.62    1.81
   2  10  -1    5.27    1.50
   2  10  -1    5.64    1.29
   2  10   0    1.71    0.97
   2  10   0    1.55    0.85
   2  10   1    0.00    0.23
   2  10   1   -0.11    0.33
   2  10   2    3.11    0.58
   2  10   2    3.85    0.82
   2  11  -5    0.20    0.32
   2  11  -4    7.07    0.81
   2  11  -3    5.03    1.11
   2  11  -2    4.22    0.81
   2  11  -2    3.17    1.02
   2  11  -1    5.78    1.25
   2  11  -1    5.73    1.17
   2  11   0    0.34    0.44
   2  11   0    0.16    0.43
   2  11   1   -0.14    0.26
   2  11   1    0.26    0.26
   2  12  -5    0.00    0.10
   2  12  -4    1.34    0.48
   2  12  -3    0.57    0.28
   2  12  -2    1.65    0.58
   2  12  -1    0.01    0.23
   2  12  -1   -0.08    0.23
  -3  12  -1    5.34    0.82
  -3  12  -2   -0.02    0.25
  -3  12  -3    6.06    0.98
  -3  12  -4    0.00    0.12
  -3  11   2    2.35    0.32
  -3  11   1   -0.08    0.28
  -3  11   0    0.09    0.24
  -3  11  -1   -0.09    0.43
  -3  11  -2    0.57    0.41
  -3  11  -4    0.00    0.10
  -3  11  -5    0.00    0.09
  -3  10   3    0.23    0.24
  -3  10   2    0.70    0.31
  -3  10   1    1.04    0.71
  -3  10   0    5.71    0.93
  -3  10  -1    0.98    0.57
  -3  10  -1    2.57    0.63
  -3  10  -2    0.40    0.45
  -3  10  -2    0.95    0.74
  -3  10  -3    0.99    0.59
  -3  10  -4    5.40    0.99
  -3  10  -5    1.56    0.46
  -3  10  -6   20.07    1.45
  -3  10  -7    0.00    0.07
  -3   9   5    0.09    0.21
  -3   9   3    0.16    0.17
  -3   9   3   -0.14    0.26
  -3   9   2    0.40    0.26
  -3   9   2    0.39    0.53
  -3   9   1    0.41    0.28
  -3   9   1   -0.08    0.21
  -3   9   0    8.42    1.31
  -3   9   0   12.40    1.81
  -3   9  -1   46.60    3.21
  -3   9  -1   56.83    4.66
  -3   9  -2   19.51    1.64
  -3   9  -2   24.17    2.02
  -3   9  -3    0.25    0.49
  -3   9  -3    0.28    0.40
  -3   9  -4    8.53    1.45
  -3   9  -5   38.91    2.71
  -3   9  -6   10.89    1.16
  -3   9  -7   -0.07    0.36
  -3   9  -8    0.30    0.27
  -3   8   7    0.17    0.29
  -3   8   6    4.51    0.57
  -3   8   6    0.63    0.49
  -3   8   5    2.53    0.76
  -3   8   5    1.63    0.62
  -3   8   4   11.79    1.13
  -3   8   4   10.38    1.43
  -3   8   3    0.61    0.54
  -3   8   3    1.27    0.58
  -3   8   3    0.92    0.39
  -3   8   2    5.63    1.07
  -3   8   2    5.77    0.81
  -3   8   1   24.77    2.29
  -3   8   1   29.04    2.14
  -3   8   0   37.37    2.59
  -3   8   0   38.70    2.77
  -3   8  -1    9.82    1.24
  -3   8  -1    8.31    1.40
  -3   8  -2   33.49    2.87
  -3   8  -2   35.58    3.32
  -3   8  -3   30.83    2.24
  -3   8  -3   30.62    3.06
  -3   8  -4    2.52    1.00
  -3   8  -4    2.17    0.67
  -3   8  -5    1.08    0.53
  -3   8  -5   -0.01    0.23
  -3   8  -9    1.54    0.64
  -3   7   8    0.76    0.49
  -3   7   7    8.58    0.99
  -3   7   7    3.71    0.90
  -3   7   6    7.96    1.00
  -3   7   6    5.46    0.84
  -3   7   5    0.37    0.56
  -3   7   5    0.31    0.50
  -3   7   4    2.23    0.59
  -3   7   4    2.02    0.86
  -3   7   3    5.13    0.74
  -3   7   3    4.79    0.63
  -3   7   3    4.90    1.04
  -3   7   2    4.62    0.88
  -3   7   2    5.48    1.10
  -3   7   2    5.39    0.73
  -3   7   1    0.58    0.53
  -3   7   1    0.43    0.55
  -3   7   0    9.39    1.08
  -3   7   0   10.10    1.01
  -3   7  -1    7.82    1.27
  -3   7  -1    8.26    1.48
  -3   7  -2   23.26    1.73
  -3   7  -2   23.95    2.00
  -3   7  -3   28.72    2.60
  -3   7  -4   23.02    2.48
  -3   7  -5    3.54    0.86
  -3   7  -6    1.22    0.46
  -3   7  -6    0.04    0.27
  -3   7  -9   18.66    1.96
  -3   7 -10    0.52    0.27
  -3   6   9    9.30    0.90
  -3   6   8    9.33    1.10
  -3   6   8    6.12    1.07
  -3   6   7    0.90    0.61
  -3   6   7    0.92    0.76
  -3   6   6    1.78    0.63
  -3   6   6    1.03    0.76
  -3   6   5    0.77    0.49
  -3   6   5    0.42    0.63
  -3   6   4    6.01    1.25
  -3   6   4    5.61    1.18
  -3   6   3    4.16    0.86
  -3   6   3    2.18    0.91
  -3   6   3    2.94    0.68
  -3   6   2    9.31    1.13
  -3   6   2   10.17    1.36
  -3   6   2    9.27    0.85
   3  -6  -1    4.17    0.48
  -3   6   1    3.68    0.66
  -3   6   1    4.60    0.69
  -3   6   1    4.84    0.89
   3  -6   0    1.05    0.38
  -3   6   0    2.32    0.39
  -3   6   0    1.28    0.40
  -3   6   0    2.52    0.50
  -3   6   0    2.38    0.79
  -3   6  -1   59.70    3.86
  -3   6  -1   55.30    3.01
  -3   6  -2   68.12    3.82
  -3   6  -3  140.37    8.75
  -3   6  -4   12.51    1.82
  -3   6  -5    0.33    0.44
  -3   6  -6    0.78    0.83
  -3   6  -7   48.01    3.71
  -3   6  -7   25.16    1.88
  -3   6  -8    0.07    0.19
  -3   6  -8   -0.07    0.20
  -3   6  -9    0.44    0.34
  -3   6  -9    0.06    0.22
  -3   6 -10    0.17    0.39
  -3   5   9    0.86    0.42
  -3   5   9    0.90    0.48
  -3   5   8    7.06    1.48
  -3   5   8    5.68    0.87
  -3   5   7    3.63    0.89
  -3   5   7    3.29    0.75
  -3   5   6    4.64    0.93
  -3   5   6    3.86    0.82
  -3   5   5    4.88    1.28
  -3   5   5    5.02    0.84
  -3   5   4   37.24    2.97
  -3   5   4   35.49    2.32
   3  -5  -3   27.43    1.93
  -3   5   3   27.65    1.78
  -3   5   3   26.07    1.79
  -3   5   3   26.05    1.80
   3  -5  -2   52.81    3.62
   3  -5  -2   51.21    2.80
  -3   5   2   50.74    3.18
  -3   5   2   55.25    3.61
  -3   5   2   49.93    3.05
  -3   5   2   54.37    3.04
   3  -5  -1    6.37    0.77
   3  -5  -1    5.82    0.75
  -3   5   1    5.78    0.76
  -3   5   1    5.99    0.69
  -3   5   1    6.38    0.75
  -3   5   1    6.31    0.65
   3  -5   0   15.49    0.87
  -3   5   0   19.31    1.18
  -3   5   0   17.99    1.59
  -3   5   0   16.97    1.25
  -3   5   0   14.56    0.86
  -3   5  -1   55.07    2.65
  -3   5  -1   58.13    3.53
  -3   5  -1   61.67    3.12
  -3   5  -1   53.76    2.42
  -3   5  -1   51.35    2.52
  -3   5  -2   15.79    1.24
  -3   5  -2   18.33    1.65
  -3   5  -2   18.22    1.27
  -3   5  -3    7.95    1.32
  -3   5  -3    8.23    1.18
  -3   5  -4    0.37    0.20
  -3   5  -4    0.74    0.62
  -3   5  -5    7.01    1.41
  -3   5  -5    5.13    0.88
  -3   5  -6   15.10    1.58
  -3   5  -6   14.01    1.24
  -3   5  -7    4.10    0.87
  -3   5  -7    3.16    0.70
  -3   5  -8   11.05    1.90
  -3   5  -8    9.12    1.55
  -3   5  -9    4.21    0.82
  -3   5  -9    2.94    1.00
  -3   5 -10    1.95    0.80
  -3   5 -10    2.53    0.45
  -3   4  10    1.42    0.44
  -3   4  10    1.96    0.63
  -3   4   9    4.91    1.20
  -3   4   9    2.87    1.08
  -3   4   8    0.12    0.27
  -3   4   8   -0.41    0.40
  -3   4   7   -0.15    0.33
  -3   4   7   -0.05    0.30
   3  -4  -6   10.75    1.28
  -3   4   6   10.58    1.23
  -3   4   6   11.94    1.87
   3  -4  -5   42.17    2.92
  -3   4   5   44.20    3.42
  -3   4   5   43.40    2.77
   3  -4  -4    1.24    0.49
  -3   4   4    1.33    0.66
  -3   4   4    1.09    0.43
   3  -4  -3    0.22    0.18
   3  -4  -3   -0.10    0.26
   3  -4  -3   -0.22    0.32
  -3   4   3   -0.05    0.27
  -3   4   3    0.12    0.20
  -3   4   3   -0.07    0.29
  -3   4   3    0.01    0.16
   3  -4  -2    1.44    0.64
   3  -4  -2    1.54    0.61
   3  -4  -2    1.05    0.32
  -3   4   2    1.39    0.35
  -3   4   2    1.68    0.44
  -3   4   2    1.31    0.40
  -3   4   2    1.48    0.30
   3  -4  -1   56.34    3.01
   3  -4  -1   55.70    3.05
   3  -4  -1   56.99    2.85
  -3   4   1   56.43    2.79
  -3   4   1   57.93    3.04
  -3   4   1   56.43    2.71
  -3   4   1   53.60    2.96
   3  -4   0   -0.06    0.18
   3  -4   0    0.15    0.17
  -3   4   0    0.06    0.16
  -3   4   0    0.03    0.19
  -3   4   0   -0.02    0.11
  -3   4   0    0.09    0.12
  -3   4  -1   12.72    0.68
  -3   4  -1   10.45    0.65
  -3   4  -1   11.46    0.94
  -3   4  -1   12.43    1.28
  -3   4  -1   11.68    0.82
  -3   4  -2   10.89    0.90
  -3   4  -2    9.40    0.52
  -3   4  -2    9.97    0.57
  -3   4  -2    9.93    0.53
  -3   4  -2   10.94    0.84
  -3   4  -2   11.21    1.23
  -3   4  -3    0.36    0.19
  -3   4  -3    0.46    0.46
  -3   4  -3    0.47    0.49
  -3   4  -3    0.45    0.18
  -3   4  -3    0.30    0.19
  -3   4  -3    0.61    0.44
  -3   4  -4   24.27    1.74
  -3   4  -4   22.15    1.73
  -3   4  -4   24.62    1.53
  -3   4  -5   18.19    1.66
  -3   4  -5   17.66    1.75
  -3   4  -6   57.27    4.57
  -3   4  -6   49.56    3.89
  -3   4  -7   -0.19    0.30
  -3   4  -7    0.21    0.40
  -3   4  -8    0.93    0.58
  -3   4  -8    1.11    0.55
  -3   4  -9    0.15    0.43
  -3   4  -9   -0.02    0.41
  -3   4 -10    6.95    1.15
  -3   4 -10    6.15    1.11
  -3   3  10   -0.04    0.23
  -3   3  10   -0.26    0.40
  -3   3   9    1.51    0.91
  -3   3   9    1.69    0.59
  -3   3   8    0.10    0.31
  -3   3   8    0.09    0.48
   3  -3  -7    0.88    0.55
  -3   3   7    1.36    0.57
  -3   3   7    1.40    0.82
   3  -3  -6    0.41    0.62
  -3   3   6    0.33    0.58
  -3   3   6    0.44    0.55
   3  -3  -5   13.70    1.34
  -3   3   5   14.39    1.21
  -3   3   5   13.65    1.15
   3  -3  -4   58.12    3.73
   3  -3  -4   58.94    3.91
   3  -3  -4   57.52    3.22
  -3   3   4   47.53    2.19
  -3   3   4   59.86    3.76
  -3   3   4   63.37    3.40
  -3   3   4   57.50    3.54
   3  -3  -3   35.53    2.58
   3  -3  -3   32.30    1.92
   3  -3  -3   32.25    2.30
  -3   3   3   29.40    1.52
  -3   3   3   34.93    2.51
  -3   3   3   30.33    1.81
  -3   3   3   31.17    1.54
  -3   3   3   32.37    1.84
   3  -3  -2   82.46    4.74
   3  -3  -2   71.62    4.01
   3  -3  -2   77.51    3.87
  -3   3   2   77.71    3.43
  -3   3   2   79.03    4.30
  -3   3   2   76.67    3.88
  -3   3   2   78.15    3.82
   3  -3  -1  291.42   15.90
   3  -3  -1  265.80   11.90
   3  -3  -1  284.80   15.56
   3  -3  -1  300.10   16.46
  -3   3   1  309.03   17.11
  -3   3   1  303.87   15.95
  -3   3   1  306.79   16.35
  -3   3   1  294.80   16.05
   3  -3   0   84.02    4.09
   3  -3   0   80.09    3.18
   3  -3   0   75.10    3.51
   3  -3   0   80.68    3.62
  -3   3   0   83.16    3.72
  -3   3   0   78.75    3.84
  -3   3   0   76.60    2.98
  -3   3   0   80.69    3.58
  -3   3   0   84.66    4.31
   3  -3   1   29.34    1.41
  -3   3  -1   33.68    1.74
  -3   3  -1   31.22    1.44
  -3   3  -1   30.45    1.26
  -3   3  -1   32.28    1.72
  -3   3  -1   29.16    1.12
  -3   3  -1   33.69    1.76
   3  -3   2   16.61    1.11
  -3   3  -2   14.79    1.46
  -3   3  -2   15.08    0.98
  -3   3  -2   15.11    1.07
  -3   3  -2   15.96    0.85
  -3   3  -2   17.73    1.46
  -3   3  -2   16.46    1.53
   3  -3   3   35.98    2.25
  -3   3  -3   34.82    2.05
  -3   3  -3   34.83    1.86
  -3   3  -3   37.32    1.74
  -3   3  -3   37.47    1.99
  -3   3  -3   33.45    1.74
  -3   3  -3   39.26    2.46
  -3   3  -4   19.69    1.09
  -3   3  -4   24.99    2.18
  -3   3  -4   23.74    1.90
  -3   3  -4   22.37    1.36
  -3   3  -4   20.73    1.26
  -3   3  -4   23.68    1.84
  -3   3  -5   18.41    2.07
  -3   3  -5   16.91    1.89
  -3   3  -6    2.38    1.05
  -3   3  -6    2.03    1.00
  -3   3  -7    6.04    1.52
  -3   3  -7    5.14    1.45
  -3   3  -8    8.33    1.68
  -3   3  -8    7.60    1.71
  -3   3  -9   -0.22    0.44
  -3   3  -9    0.03    0.49
  -3   3 -10    6.46    1.04
  -3   3 -10    6.70    0.83
  -3   2  11    0.13    0.23
  -3   2  10   10.14    1.16
  -3   2  10   12.18    1.23
  -3   2   9    7.08    1.37
  -3   2   9    8.17    1.52
   3  -2  -8    5.43    0.89
  -3   2   8    7.21    0.99
  -3   2   8    7.58    1.04
   3  -2  -7   14.56    1.97
  -3   2   7   15.23    1.44
  -3   2   7   15.08    1.89
   3  -2  -6   54.10    3.40
  -3   2   6   56.92    3.37
  -3   2   6   55.80    3.91
   3  -2  -5   19.99    1.28
   3  -2  -5   24.58    2.11
   3  -2  -5   19.76    1.16
   3  -2  -5   24.01    1.75
   3  -2  -5   25.18    2.12
  -3   2   5   25.27    2.00
  -3   2   5   25.53    1.59
  -3   2   5   24.31    1.54
   3  -2  -4  118.14    5.57
   3  -2  -4  133.94    7.34
   3  -2  -4  117.59    5.34
   3  -2  -4  125.73    6.63
   3  -2  -4  129.01    7.24
  -3   2   4  130.04    6.57
  -3   2   4  111.09    4.63
  -3   2   4  111.93    4.78
  -3   2   4  132.83    6.52
  -3   2   4  134.46    6.76
   3  -2  -3   60.21    2.50
   3  -2  -3   68.95    3.43
   3  -2  -3   68.45    3.47
   3  -2  -3   68.38    3.97
  -3   2   3   61.84    3.07
  -3   2   3   71.64    3.44
  -3   2   3   69.50    3.89
  -3   2   3   63.78    2.65
   3  -2  -2  202.56   10.40
   3  -2  -2  201.57    9.12
   3  -2  -2  208.29   11.10
   3  -2  -2  201.66   10.77
  -3   2   2  208.59   10.95
  -3   2   2  210.26   10.81
  -3   2   2  204.33   10.78
  -3   2   2  209.89    9.97
   3  -2  -1   42.92    2.58
   3  -2  -1   43.00    1.77
   3  -2  -1   42.95    2.42
   3  -2  -1   40.79    2.23
  -3   2   1   44.80    2.52
  -3   2   1   41.83    2.04
  -3   2   1   39.75    1.47
  -3   2   1   43.27    2.13
  -3   2   1   43.87    2.19
   3  -2   0    1.54    0.51
   3  -2   0    1.90    0.35
   3  -2   0    1.89    0.35
  -3   2   0    1.82    0.37
  -3   2   0    1.89    0.34
  -3   2   0    1.92    0.35
  -3   2   0    1.73    0.29
  -3   2   0    1.66    0.53
   3  -2   1    4.76    0.60
   3  -2   1    4.05    0.20
  -3   2  -1    5.35    0.66
  -3   2  -1    5.14    0.58
  -3   2  -1    4.64    0.53
  -3   2  -1    5.06    0.64
  -3   2  -1    5.75    0.71
  -3   2  -1    4.27    0.20
   3  -2   2   10.30    0.76
  -3   2  -2    8.50    0.74
  -3   2  -2    9.39    0.73
  -3   2  -2    8.68    0.90
  -3   2  -2    9.79    0.91
  -3   2  -2   10.40    0.82
  -3   2  -2    9.54    0.92
   3  -2   3    0.39    0.36
  -3   2  -3    0.15    0.37
  -3   2  -3    0.40    0.39
  -3   2  -3    0.31    0.39
  -3   2  -3    0.27    0.19
  -3   2  -3    0.22    0.28
  -3   2  -3    0.22    0.31
   3  -2   4    8.91    1.17
  -3   2  -4    8.96    0.88
  -3   2  -4    8.77    0.68
  -3   2  -4    8.83    0.92
  -3   2  -4    8.42    0.68
  -3   2  -4    9.34    0.75
  -3   2  -4    9.55    0.80
  -3   2  -5   33.80    2.17
  -3   2  -5   29.83    2.01
  -3   2  -5   32.80    2.26
  -3   2  -5   30.02    1.69
  -3   2  -6    6.50    0.95
  -3   2  -6    6.76    1.04
  -3   2  -7    4.14    0.87
  -3   2  -7    3.82    1.39
  -3   2  -8   16.52    2.12
  -3   2  -8   16.13    1.80
  -3   2  -9    7.42    0.92
  -3   2  -9    7.59    1.60
  -3   2 -10    0.26    0.36
  -3   2 -10    0.60    0.32
  -3   1  11    0.42    0.40
  -3   1  11    2.62    0.47
  -3   1  10    6.91    0.96
  -3   1  10    5.23    0.75
   3  -1  -9   27.74    2.63
  -3   1   9   42.85    3.54
  -3   1   9   31.94    2.48
   3  -1  -8   19.42    1.92
   3  -1  -8   24.46    2.42
  -3   1   8   24.84    1.95
  -3   1   8   27.01    2.65
   3  -1  -7   34.13    2.22
   3  -1  -7   41.41    3.20
  -3   1   7   42.17    2.64
  -3   1   7   43.68    2.70
   3  -1  -6    0.67    0.27
   3  -1  -6    0.66    0.40
   3  -1  -6    0.68    0.24
   3  -1  -6    0.63    0.63
   3  -1  -6    0.92    0.56
  -3   1   6    0.87    0.34
  -3   1   6    0.82    0.32
  -3   1   6    0.81    0.39
   3  -1  -5    5.26    0.44
   3  -1  -5    5.88    0.73
   3  -1  -5    5.11    1.11
   3  -1  -5    5.42    1.00
   3  -1  -5    5.21    0.68
  -3   1   5    6.12    0.95
  -3   1   5    6.29    0.67
  -3   1   5    5.63    0.64
   3  -1  -4   46.25    3.07
   3  -1  -4   42.28    2.72
   3  -1  -4   40.77    1.97
   3  -1  -4   40.71    2.17
  -3   1   4   44.80    2.29
  -3   1   4   38.79    1.97
  -3   1   4   42.11    2.15
  -3   1   4   38.90    1.19
  -3   1   4   36.14    1.13
   3  -1  -3  120.34    5.62
   3  -1  -3  114.46    5.95
   3  -1  -3   84.52    5.37
   3  -1  -3  114.96    4.95
  -3   1   3  121.94    5.70
  -3   1   3  119.52    5.59
  -3   1   3  116.53    5.34
  -3   1   3  112.33    4.44
   3  -1  -2   14.87    0.93
   3  -1  -2   16.39    1.45
   3  -1  -2   16.48    0.98
   3  -1  -2   15.27    0.92
  -3   1   2   16.50    1.04
  -3   1   2   15.71    1.24
  -3   1   2   16.75    1.28
  -3   1   2   16.20    0.69
   3  -1  -1   34.77    1.65
   3  -1  -1   33.39    1.43
   3  -1  -1   35.24    1.78
   3  -1  -1   35.39    1.75
  -3   1   1   34.69    1.45
  -3   1   1   34.50    1.93
  -3   1   1   33.14    1.40
  -3   1   1   35.16    1.72
  -3   1   1   35.03    1.48
   3  -1   0   85.44    3.88
   3  -1   0   85.71    3.78
   3  -1   0   88.26    3.66
  -3   1   0   86.57    4.17
  -3   1   0   87.92    4.51
  -3   1   0   80.61    3.56
  -3   1   0   84.15    3.37
  -3   1   0   87.98    3.88
  -3   1   0   87.80    3.96
   3  -1   1   11.72    0.81
   3  -1   1   10.30    0.34
   3  -1   1   10.97    1.15
  -3   1  -1   10.20    0.94
  -3   1  -1   11.62    1.15
  -3   1  -1   10.74    0.79
  -3   1  -1   11.39    0.76
  -3   1  -1   11.51    0.84
  -3   1  -1   11.28    0.87
   3  -1   2   41.00    2.58
   3  -1   2   43.48    2.71
  -3   1  -2   41.53    2.33
  -3   1  -2   43.15    2.72
  -3   1  -2   42.36    2.07
  -3   1  -2   41.11    2.01
  -3   1  -2   41.07    1.85
  -3   1  -2   43.52    2.22
   3  -1   3   41.14    2.33
   3  -1   3   43.33    2.30
  -3   1  -3   39.81    2.46
  -3   1  -3   41.37    2.40
  -3   1  -3   42.60    2.53
  -3   1  -3   42.33    2.19
  -3   1  -3   43.68    2.30
  -3   1  -3   42.12    2.03
   3  -1   4   30.93    2.43
  -3   1  -4   31.54    2.15
  -3   1  -4   30.75    1.75
  -3   1  -4   31.47    2.14
  -3   1  -4   30.90    1.95
  -3   1  -4   32.46    1.89
  -3   1  -5    0.07    0.23
  -3   1  -5    0.23    0.30
  -3   1  -5    0.00    0.30
  -3   1  -6    3.75    0.68
  -3   1  -6    3.57    0.88
  -3   1  -6    3.55    0.83
  -3   1  -7   14.31    1.35
  -3   1  -7   15.77    2.29
  -3   1  -7   11.55    1.10
  -3   1  -8   22.46    1.94
  -3   1  -8   24.79    2.94
  -3   1  -9    0.60    0.35
  -3   1  -9    1.42    0.49
  -3   1 -10    0.04    0.27
   3   0 -11    0.03    0.26
  -3   0  11    0.10    0.24
   3   0 -10    0.43    0.55
  -3   0  10    1.05    0.74
   3   0  -9   22.16    1.85
   3   0  -9   23.91    2.30
  -3   0   9   21.50    2.06
  -3   0   9   30.31    2.83
   3   0  -8    8.21    0.98
   3   0  -8    9.75    1.45
  -3   0   8    8.60    1.22
  -3   0   8   10.91    1.56
   3   0  -7   14.86    1.19
   3   0  -7   15.66    1.30
  -3   0   7   14.45    1.14
  -3   0   7   17.72    1.84
   3   0  -6    3.26    0.65
   3   0  -6    2.84    0.61
   3   0  -6    3.33    0.58
   3   0  -6    2.87    0.49
   3   0  -6    2.37    0.74
  -3   0   6    3.25    0.67
  -3   0   6    3.59    0.54
  -3   0   6    3.03    0.83
   3   0  -5   -0.03    0.17
   3   0  -5   -0.08    0.23
   3   0  -5   -0.06    0.18
   3   0  -5   -0.21    0.21
   3   0  -5    0.00    0.13
  -3   0   5    0.10    0.12
  -3   0   5    0.10    0.21
  -3   0   5   -0.06    0.14
   3   0  -4   15.31    0.87
   3   0  -4   17.24    1.06
   3   0  -4   16.30    1.18
   3   0  -4   15.83    1.36
  -3   0   4   16.19    1.47
  -3   0   4   17.05    0.99
  -3   0   4   16.41    1.36
   3   0  -3   44.46    2.58
   3   0  -3   44.82    2.34
   3   0  -3   44.93    2.41
   3   0  -3   43.84    2.64
  -3   0   3   43.76    2.51
  -3   0   3   43.57    2.14
  -3   0   3   43.55    1.91
  -3   0   3   46.03    1.63
   3   0  -2   22.24    0.91
   3   0  -2   22.31    1.04
   3   0  -2   22.07    1.09
   3   0  -2   21.69    1.64
   3   0  -2   21.75    1.14
  -3   0   2   22.09    1.59
  -3   0   2   23.87    1.18
  -3   0   2   22.00    1.28
  -3   0   2   20.91    1.04
   3   0  -1    0.50    0.29
   3   0  -1    0.62    0.25
   3   0  -1    0.64    0.31
   3   0  -1    0.57    0.21
  -3   0   1    0.61    0.30
  -3   0   1    0.58    0.30
  -3   0   1    0.71    0.40
  -3   0   1    0.41    0.27
  -3   0   1    0.63    0.21
  -3   0   1    0.59    0.32
   3   0   0    2.60    0.42
   3   0   0    2.30    0.31
   3   0   0    2.53    0.40
  -3   0   0    2.17    0.39
  -3   0   0    2.63    0.41
  -3   0   0    2.33    0.65
  -3   0   0    2.06    0.67
  -3   0   0    2.22    0.59
   3   0   1   99.69    4.78
   3   0   1   87.81    3.29
   3   0   1  100.93    4.71
  -3   0  -1   96.80    4.45
  -3   0  -1  105.74    5.61
  -3   0  -1   98.65    5.11
  -3   0  -1  106.60    5.44
  -3   0  -1   96.10    3.99
  -3   0  -1  105.90    4.91
   3   0   2   20.77    1.88
   3   0   2   20.10    1.63
  -3   0  -2   18.61    1.22
  -3   0  -2   21.93    1.44
  -3   0  -2   19.67    1.62
  -3   0  -2   19.74    0.94
  -3   0  -2   21.97    1.35
   3   0   3    0.05    0.21
   3   0   3    0.09    0.27
   3   0   3    0.14    0.19
  -3   0  -3    0.19    0.38
  -3   0  -3   -0.09    0.30
  -3   0  -3    0.20    0.19
   3   0   4    8.28    0.81
   3   0   4    8.24    1.43
   3   0   4    7.11    0.71
  -3   0  -4    7.99    1.38
  -3   0  -4    7.58    0.76
  -3   0  -4    7.28    0.78
  -3   0  -4    7.79    1.02
   3   0   5   20.86    2.00
   3   0   5   20.20    1.83
  -3   0  -5   22.15    1.89
  -3   0  -6   10.98    1.33
  -3   0  -6    6.82    0.95
  -3   0  -7    3.77    0.68
  -3   0  -7    5.10    0.99
  -3   0  -7    3.96    1.05
  -3   0  -8    0.71    0.55
  -3   0  -8    1.02    0.82
  -3   0  -9    0.11    0.15
  -3   0  -9    0.17    0.27
   3   1 -12    0.14    0.17
   3   1 -11    2.56    0.59
   3   1 -10    4.78    1.30
  -3  -1  10    6.20    1.37
   3   1  -9    6.95    1.02
   3   1  -9    5.82    0.82
  -3  -1   9    6.96    0.94
   3   1  -8   44.59    3.51
   3   1  -8   39.80    2.63
  -3  -1   8   34.94    2.51
  -3  -1   8   46.20    2.88
   3   1  -7    6.16    1.12
   3   1  -7    4.23    0.55
   3   1  -7    6.29    0.76
  -3  -1   7    5.13    0.55
  -3  -1   7    5.93    1.04
   3   1  -6   14.78    1.49
   3   1  -6   13.47    1.16
   3   1  -6   14.88    1.09
   3   1  -6   14.67    1.06
   3   1  -6   14.65    1.54
  -3  -1   6   14.29    0.91
  -3  -1   6   16.33    1.42
  -3  -1   6   16.04    1.13
   3   1  -5    4.90    0.71
   3   1  -5    4.34    0.56
   3   1  -5    4.76    0.79
   3   1  -5    4.51    0.62
  -3  -1   5    4.98    0.57
  -3  -1   5    4.33    0.51
  -3  -1   5    4.59    0.63
   3   1  -4    2.76    0.61
   3   1  -4    3.81    0.53
   3   1  -4    3.36    0.46
   3   1  -4    3.41    0.41
  -3  -1   4    3.78    0.78
  -3  -1   4    3.51    0.38
  -3  -1   4    3.57    0.38
   3   1  -3   11.37    0.81
   3   1  -3   11.05    0.79
   3   1  -3   10.59    0.50
   3   1  -3   11.67    1.02
   3   1  -3   11.35    1.17
  -3  -1   3   11.50    0.75
  -3  -1   3   12.07    0.88
  -3  -1   3   11.18    0.56
  -3  -1   3   10.67    0.51
   3   1  -2    8.12    0.53
   3   1  -2    7.93    0.99
   3   1  -2    7.45    0.63
   3   1  -2    7.89    0.66
  -3  -1   2    8.44    0.66
  -3  -1   2    9.00    0.73
  -3  -1   2    7.99    0.40
  -3  -1   2    7.83    0.91
   3   1  -1   17.57    1.08
   3   1  -1   14.30    0.77
   3   1  -1   16.13    0.86
  -3  -1   1   16.60    0.68
  -3  -1   1   16.94    1.47
  -3  -1   1   16.03    0.96
  -3  -1   1   15.90    1.12
  -3  -1   1   17.33    1.25
   3   1   0   43.02    2.20
   3   1   0   42.36    2.36
   3   1   0   40.11    1.61
  -3  -1   0   41.28    1.57
  -3  -1   0   43.11    2.14
  -3  -1   0   41.66    2.01
  -3  -1   0   43.45    2.42
  -3  -1   0   43.14    2.04
  -3  -1   0   39.98    1.43
   3   1   1    0.46    0.29
   3   1   1    0.46    0.32
   3   1   1    0.57    0.43
   3   1   1    0.45    0.11
  -3  -1  -1    0.52    0.19
  -3  -1  -1    0.39    0.16
  -3  -1  -1    0.45    0.27
  -3  -1  -1    0.50    0.48
  -3  -1  -1    0.34    0.31
   3   1   2    4.57    0.63
   3   1   2    3.05    0.25
   3   1   2    3.04    0.27
   3   1   2    3.99    0.55
   3   1   2    3.50    0.52
  -3  -1  -2    4.05    0.62
  -3  -1  -2    3.78    0.55
  -3  -1  -2    3.73    0.27
  -3  -1  -2    3.85    0.53
   3   1   3    4.68    0.73
   3   1   3    4.30    0.87
   3   1   3    4.15    0.55
  -3  -1  -3    4.16    1.06
  -3  -1  -3    3.85    0.60
  -3  -1  -3    3.60    0.43
  -3  -1  -3    4.36    0.61
   3   1   4    0.01    0.16
   3   1   4    0.13    0.27
  -3  -1  -4    0.20    0.32
  -3  -1  -4   -0.02    0.14
  -3  -1  -4   -0.08    0.23
   3   1   5    0.39    0.27
   3   1   5    0.46    0.37
  -3  -1  -5    0.41    0.45
   3   1   6    7.97    1.52
  -3  -1  -6    8.24    1.22
  -3  -1  -7    2.28    1.11
  -3  -1  -8    0.10    0.42
  -3  -1  -9    0.19    0.37
   3   2 -12    3.15    0.59
   3   2 -11    8.49    1.55
   3   2 -10    9.13    1.85
  -3  -2  10    9.62    1.12
   3   2  -9    0.53    0.47
   3   2  -9    0.37    0.30
  -3  -2   9    0.28    0.60
   3   2  -8   16.71    1.59
   3   2  -8   17.12    1.86
  -3  -2   8   19.93    1.95
   3   2  -7   40.36    3.12
   3   2  -7   44.06    2.91
   3   2  -7   43.13    2.85
  -3  -2   7   40.41    2.31
   3   2  -6   49.79    2.69
   3   2  -6   50.98    2.59
   3   2  -6   49.03    2.97
   3   2  -6   44.77    2.37
  -3  -2   6   46.57    2.38
  -3  -2   6   46.64    2.70
   3   2  -5   20.52    1.40
   3   2  -5   21.72    1.77
   3   2  -5   20.96    1.23
   3   2  -5   21.13    1.34
  -3  -2   5   26.48    1.47
  -3  -2   5   20.21    1.17
   3   2  -4    0.95    0.34
   3   2  -4    0.99    0.28
   3   2  -4    0.77    0.33
   3   2  -4    1.08    0.20
   3   2  -4    0.52    0.10
  -3  -2   4    0.91    0.27
  -3  -2   4    1.11    0.19
   3   2  -3   15.81    1.07
   3   2  -3   15.58    0.72
   3   2  -3   15.30    1.30
   3   2  -3   15.33    0.64
  -3  -2   3   15.14    1.03
  -3  -2   3   16.14    0.78
  -3  -2   3   15.38    0.69
  -3  -2   3   17.40    0.82
   3   2  -2    7.48    0.27
   3   2  -2    8.23    1.09
   3   2  -2    7.61    0.86
   3   2  -2    7.90    0.51
  -3  -2   2    7.76    0.59
  -3  -2   2    8.41    0.73
  -3  -2   2    6.92    0.23
  -3  -2   2    8.94    0.67
  -3  -2   2    7.86    0.51
   3   2  -1    0.21    0.32
   3   2  -1    0.01    0.21
   3   2  -1    0.14    0.23
  -3  -2   1    0.09    0.15
  -3  -2   1   -0.01    0.18
  -3  -2   1    0.16    0.15
  -3  -2   1   -0.04    0.14
   3   2   0   78.88    4.37
   3   2   0   70.10    3.34
   3   2   0   76.29    4.02
  -3  -2   0   78.07    4.22
  -3  -2   0   65.60    2.01
  -3  -2   0   66.57    1.99
  -3  -2   0   74.23    3.36
  -3  -2   0   79.82    4.14
   3   2   1   99.55    5.10
   3   2   1  101.23    4.91
   3   2   1   93.04    4.12
   3   2   1   99.68    4.90
   3   2   1   95.22    4.32
  -3  -2  -1   89.01    3.56
  -3  -2  -1   97.38    4.90
  -3  -2  -1  102.87    4.98
  -3  -2  -1  101.52    5.02
  -3  -2  -1   86.81    3.39
   3   2   2    0.12    0.26
   3   2   2    0.17    0.22
   3   2   2    0.10    0.15
   3   2   2    0.07    0.36
  -3  -2  -2    0.23    0.25
  -3  -2  -2    0.21    0.23
  -3  -2  -2    0.16    0.12
  -3  -2  -2    0.13    0.24
   3   2   3   10.05    1.45
   3   2   3    9.20    1.40
   3   2   3    8.47    0.86
  -3  -2  -3    8.64    0.98
  -3  -2  -3    8.94    1.31
  -3  -2  -3    9.42    1.22
   3   2   4   15.84    1.96
   3   2   4   15.30    1.24
  -3  -2  -4   16.90    1.47
   3   2   5   23.05    1.70
   3   2   5   27.95    2.67
  -3  -2  -5   28.06    2.82
   3   2   6   14.36    1.30
   3   2   6   24.83    2.02
  -3  -2  -6   22.15    2.34
  -3  -2  -7    1.16    0.51
  -3  -2  -8   -0.13    0.37
   3   3 -12    2.09    0.59
   3   3 -11    4.31    0.91
   3   3 -10   -0.23    0.44
   3   3  -9    5.19    1.52
   3   3  -9    3.37    0.62
  -3  -3   9    5.17    0.69
   3   3  -8    1.96    0.68
   3   3  -8    1.73    0.67
  -3  -3   8    2.52    0.73
   3   3  -7    6.71    0.74
   3   3  -7    7.79    0.95
   3   3  -7    6.65    0.89
  -3  -3   7    6.12    0.61
   3   3  -6    5.93    1.09
   3   3  -6    5.74    0.53
   3   3  -6    5.27    0.63
  -3  -3   6    5.14    0.45
   3   3  -5   26.59    1.53
   3   3  -5   27.16    1.65
   3   3  -5   26.41    1.43
  -3  -3   5   26.26    1.19
  -3  -3   5   28.75    1.40
  -3  -3   5   23.20    1.14
   3   3  -4    2.46    0.26
   3   3  -4    3.19    0.51
   3   3  -4    2.34    0.44
   3   3  -4    2.56    0.29
  -3  -3   4    2.61    0.32
  -3  -3   4    2.69    0.30
  -3  -3   4    2.32    0.25
   3   3  -3    0.33    0.23
   3   3  -3    0.20    0.31
   3   3  -3    0.23    0.12
   3   3  -3    0.09    0.05
  -3  -3   3    0.12    0.18
  -3  -3   3    0.22    0.15
  -3  -3   3    0.13    0.17
   3   3  -2   34.58    1.87
   3   3  -2   28.97    1.57
   3   3  -2   31.39    1.82
  -3  -3   2   33.67    2.29
  -3  -3   2   31.38    1.71
  -3  -3   2   34.13    1.47
  -3  -3   2   31.64    1.76
   3   3  -1   66.40    3.33
   3   3  -1   63.30    3.05
   3   3  -1   64.35    3.54
  -3  -3   1   69.80    3.72
  -3  -3   1   64.17    3.33
  -3  -3   1   66.98    3.30
  -3  -3   1   62.34    2.84
   3   3   0    3.21    0.48
   3   3   0    3.83    0.85
   3   3   0    2.89    0.51
  -3  -3   0    3.61    0.79
  -3  -3   0    3.31    0.76
  -3  -3   0    3.38    0.63
   3   3   1   52.81    2.89
   3   3   1   51.10    2.44
   3   3   1   52.11    3.34
   3   3   1   52.91    2.82
  -3  -3  -1   52.16    2.83
  -3  -3  -1   54.81    2.81
  -3  -3  -1   58.55    3.70
   3   3   2    9.09    1.25
   3   3   2    8.14    0.87
   3   3   2    6.89    0.73
   3   3   2    8.59    0.84
  -3  -3  -2    8.29    0.80
  -3  -3  -2    7.81    0.77
  -3  -3  -2    8.83    1.29
   3   3   3   17.10    1.78
   3   3   3   18.96    1.58
  -3  -3  -3   17.65    1.37
   3   3   4    2.16    0.82
   3   3   4    4.05    1.08
  -3  -3  -4    2.88    0.61
   3   3   5    1.34    0.81
   3   3   5    0.65    0.37
  -3  -3  -5    1.19    0.66
   3   3   6    4.06    1.10
  -3  -3  -6    0.68    0.86
  -3  -3  -7    0.22    0.42
  -3  -3  -8    0.03    0.12
   3   4 -12    3.67    0.74
   3   4 -11   15.65    1.70
   3   4 -10    3.78    0.98
   3   4  -9    0.34    0.68
   3   4  -9    0.16    0.39
   3   4  -8    7.34    1.10
   3   4  -8    7.93    1.19
   3   4  -7   59.72    3.53
   3   4  -7   62.89    3.87
   3   4  -7   66.99    4.92
   3   4  -6   17.09    1.80
   3   4  -6   15.13    1.01
   3   4  -6   16.26    1.14
   3   4  -5   25.80    1.97
   3   4  -5   24.42    1.41
   3   4  -5   18.72    0.99
   3   4  -4   33.09    2.21
   3   4  -4   30.68    2.06
   3   4  -4   30.21    1.28
  -3  -4   4   28.21    1.16
  -3  -4   4   25.98    1.13
   3   4  -3   42.97    1.99
   3   4  -3   44.87    2.72
   3   4  -3   38.99    2.12
  -3  -4   3   36.95    1.73
  -3  -4   3   38.56    1.56
   3   4  -2    5.96    0.99
   3   4  -2    5.46    0.64
   3   4  -2    5.87    0.84
  -3  -4   2    6.17    0.75
  -3  -4   2    5.34    0.54
  -3  -4   2    5.83    0.43
   3   4  -1    0.54    0.29
   3   4  -1    0.29    0.29
   3   4  -1    0.59    0.46
  -3  -4   1    0.48    0.28
  -3  -4   1    0.78    0.30
  -3  -4   1    0.71    0.23
  -3  -4   1    0.44    0.44
   3   4   0   40.99    2.58
   3   4   0   39.75    2.23
   3   4   0   37.54    1.98
   3   4   0   39.47    2.73
  -3  -4   0   42.36    2.14
  -3  -4   0   39.23    2.58
  -3  -4   0   42.83    2.90
   3   4   1   27.93    2.15
   3   4   1   27.72    1.58
   3   4   1   30.12    2.42
   3   4   1   29.18    1.78
  -3  -4  -1   31.26    2.57
  -3  -4  -1   30.49    2.08
  -3  -4  -1   29.45    1.79
   3   4   2    1.56    0.77
   3   4   2    1.84    0.51
   3   4   2    1.19    0.47
  -3  -4  -2    1.93    0.44
   3   4   3    0.26    0.49
   3   4   3    0.37    0.41
  -3  -4  -3   -0.09    0.38
   3   4   4   11.19    1.27
   3   4   4   11.25    1.50
  -3  -4  -4    9.16    1.41
   3   4   5    1.38    0.64
   3   4   5    2.06    0.95
  -3  -4  -5    1.43    0.46
   3   4   6    1.72    0.55
  -3  -4  -6    0.01    0.53
  -3  -4  -7    0.43    0.34
   3   5 -12    9.65    1.57
   3   5 -11    1.47    1.03
   3   5 -10   10.79    2.14
   3   5  -9   18.20    1.77
   3   5  -9   10.87    1.31
   3   5  -8    0.89    0.54
   3   5  -8    0.57    0.51
   3   5  -7   12.09    1.05
   3   5  -7   12.75    1.88
   3   5  -6    0.16    0.25
   3   5  -5    5.98    0.69
   3   5  -5    5.52    0.66
   3   5  -4    2.82    0.49
   3   5  -4    3.55    0.79
   3   5  -4    2.64    0.33
   3   5  -3   42.94    2.75
   3   5  -3   43.22    3.04
   3   5  -3   40.95    2.17
   3   5  -2   38.86    2.12
   3   5  -2   39.53    2.32
   3   5  -2   38.33    2.56
  -3  -5   2   34.48    1.73
  -3  -5   2   35.46    1.82
   3   5  -1   11.73    1.22
   3   5  -1   12.49    1.01
   3   5  -1   11.57    0.92
  -3  -5   1   12.03    0.94
  -3  -5   1   12.57    1.23
  -3  -5   1   11.12    0.76
  -3  -5   1   13.12    1.38
   3   5   0    0.11    0.16
   3   5   0    0.10    0.25
   3   5   0    0.00    0.17
   3   5   0    0.01    0.21
  -3  -5   0   -0.06    0.21
  -3  -5   0    0.11    0.24
   3   5   1    4.46    0.89
   3   5   1    3.76    0.80
   3   5   1    4.23    0.72
  -3  -5  -1    4.07    0.81
   3   5   2   49.20    3.11
   3   5   2   51.61    3.86
  -3  -5  -2   44.06    2.83
   3   5   3   22.01    2.20
   3   5   3   22.12    2.33
  -3  -5  -3   15.61    1.39
   3   5   4    0.18    0.24
   3   5   4   -0.10    0.30
  -3  -5  -4   -0.05    0.24
   3   5   5    0.80    0.60
   3   5   5   -0.02    0.40
  -3  -5  -6    1.62    0.88
  -3  -5  -7    0.13    0.24
   3   6 -12   -0.03    0.31
   3   6  -9    7.51    1.76
   3   6  -8    0.00    0.32
   3   6  -8    0.17    0.32
   3   6  -7    0.43    0.31
   3   6  -7    0.41    0.37
   3   6  -6    0.99    0.62
   3   6  -5    9.98    1.42
   3   6  -4   57.37    3.54
   3   6  -4   57.06    3.94
   3   6  -4   51.15    3.08
   3   6  -3  108.15    6.38
   3   6  -3  111.39    6.43
   3   6  -3  107.68    5.90
   3   6  -2    8.27    0.99
   3   6  -2    9.88    1.50
   3   6  -2    9.43    1.32
   3   6  -1    5.33    0.82
   3   6  -1    6.30    0.80
  -3  -6   1    5.56    0.48
  -3  -6   1    5.30    0.69
   3   6   0   21.84    1.44
   3   6   0   22.22    1.73
   3   6   1   16.60    1.33
   3   6   1   15.66    1.50
   3   6   2   19.24    2.06
   3   6   2   20.52    2.37
   3   6   3   39.58    3.64
   3   6   3   36.13    3.29
   3   6   4    6.20    1.41
   3   6   4    5.01    0.80
   3   6   5    0.03    0.39
  -3  -6  -5    0.82    0.40
  -3  -6  -6    0.02    0.28
   3   7 -12    0.24    0.39
   3   7 -11    1.83    0.54
   3   7  -8    0.16    0.32
   3   7  -8    0.29    0.40
   3   7  -7    0.14    0.27
   3   7  -7    0.12    0.25
   3   7  -6    7.75    0.79
   3   7  -6    0.09    0.39
   3   7  -5   56.57    3.35
   3   7  -5   38.16    2.53
   3   7  -4    2.94    0.67
   3   7  -4    2.18    0.47
   3   7  -3   12.84    1.37
   3   7  -3   11.64    1.51
   3   7  -2    4.37    0.87
   3   7  -2    4.20    1.10
   3   7  -1    7.74    1.08
   3   7  -1    6.97    1.45
   3   7   0    0.19    0.50
   3   7   1    0.74    0.61
  -3  -7  -1    0.36    0.30
   3   7   2    6.43    0.82
   3   7   2   10.07    1.44
  -3  -7  -2    4.49    0.80
   3   7   3   -0.07    0.34
  -3  -7  -3   -0.03    0.22
   3   7   4    0.00    0.16
  -3  -7  -4    0.04    0.20
   3   7   5    2.19    0.53
  -3  -7  -5    4.56    0.60
   3   8 -11    0.07    0.21
   3   8  -8   13.40    1.18
   3   8  -7   26.66    2.43
   3   8  -6    1.48    0.42
   3   8  -6   -0.05    0.42
   3   8  -5    3.29    0.76
   3   8  -5    4.19    0.80
   3   8  -4    0.15    0.26
   3   8  -4    0.16    0.53
   3   8  -3   -0.60    0.69
   3   8  -3   -0.16    0.54
   3   8  -2    0.31    0.47
   3   8  -2    0.02    0.37
   3   8  -1    9.84    1.33
   3   8  -1    9.10    1.17
   3   8   0    9.18    1.67
   3   8   0    9.50    1.72
   3   8   1    0.94    0.96
   3   8   1    2.66    0.68
   3   8   2    0.01    0.39
   3   8   2    0.61    0.46
  -3  -8  -2   -0.02    0.33
   3   8   3    0.67    0.59
   3   8   3    4.59    0.61
  -3  -8  -3    3.19    0.52
   3   8   4    5.68    0.91
  -3  -8  -4    6.90    0.94
   3   9 -10    0.02    0.10
   3   9  -8    7.56    0.82
   3   9  -5    7.28    1.10
   3   9  -5   10.46    1.61
   3   9  -4    1.59    0.96
   3   9  -4    1.36    0.70
   3   9  -3    2.12    1.11
   3   9  -3    2.11    0.62
   3   9  -2   21.17    2.65
   3   9  -2   17.71    1.67
   3   9  -1   11.06    2.02
   3   9  -1   10.18    1.79
   3   9   0    0.22    0.55
   3   9   0    0.17    0.54
   3   9   1    0.20    0.32
   3   9   1    0.43    0.52
   3   9   2   -0.04    0.33
   3   9   2    0.51    0.41
   3   9   3    4.28    0.75
   3  10  -8    0.06    0.12
   3  10  -7    3.41    0.44
   3  10  -5    0.70    0.45
   3  10  -4    1.77    0.75
   3  10  -3    0.11    0.31
   3  10  -3    0.45    0.39
   3  10  -2    0.31    0.46
   3  10  -2    0.59    0.39
   3  10  -1    0.16    0.58
   3  10  -1    0.41    0.54
   3  10   0    0.49    0.35
   3  10   0    0.34    0.54
   3  10   1    0.49    0.27
   3  10   1    0.01    0.25
   3  10   2    1.69    0.53
   3  11  -7   -0.02    0.15
   3  11  -5    0.82    0.39
   3  11  -4    0.22    0.23
   3  11  -3    8.84    1.27
   3  11  -3    9.88    1.48
   3  11  -2    0.51    0.48
   3  11  -2    0.31    0.55
   3  11  -1    0.66    0.56
   3  11  -1    0.97    0.57
   3  11   0    1.72    0.58
   3  11   0    1.08    0.53
   3  12  -3   -0.04    0.27
  -4  11   1    1.72    0.34
  -4  11   0    0.08    0.22
  -4  11  -1   -0.10    0.10
  -4  11  -1    0.25    0.19
  -4  11  -2    1.56    0.52
  -4  11  -2    5.88    0.90
  -4  11  -3    0.97    0.27
  -4  11  -3    1.33    0.65
  -4  11  -4    0.19    0.23
  -4  10   3   -0.06    0.11
  -4  10   2    0.06    0.20
  -4  10   2    0.01    0.14
  -4  10   1    0.41    0.26
  -4  10   1    0.88    0.51
  -4  10   0    7.95    1.21
  -4  10   0   12.51    1.58
  -4  10  -1    9.97    1.41
  -4  10  -1   15.09    1.85
  -4  10  -2    1.40    0.48
  -4  10  -2    3.11    1.00
  -4  10  -3    0.04    0.18
  -4  10  -3   -0.06    0.35
  -4  10  -4    2.35    0.79
  -4  10  -5   23.92    1.67
  -4  10  -6    8.28    1.08
  -4   9   5    1.65    0.31
  -4   9   5    2.22    0.49
  -4   9   4   -0.05    0.16
  -4   9   3    0.22    0.23
  -4   9   3    0.10    0.18
  -4   9   2    2.31    0.74
  -4   9   2    2.46    0.50
  -4   9   1    8.72    1.35
  -4   9   1    9.31    1.46
  -4   9   0    2.15    0.84
  -4   9   0    2.77    0.74
  -4   9  -1    1.17    0.58
  -4   9  -1    0.73    0.73
  -4   9  -2    2.37    0.68
  -4   9  -2    3.67    1.17
  -4   9  -3    0.25    0.33
  -4   9  -3    0.12    0.38
  -4   9  -4   -0.15    0.51
  -4   9  -5    2.20    0.95
  -4   9  -6    4.21    1.06
  -4   9  -7    2.64    0.53
  -4   9  -8    3.45    0.46
  -4   8   7    5.39    0.81
  -4   8   6    5.42    0.76
  -4   8   6    4.57    0.67
  -4   8   5    2.44    0.78
  -4   8   5    2.85    0.80
  -4   8   4    0.09    0.40
  -4   8   4    0.15    0.23
  -4   8   3    3.19    0.59
  -4   8   3    4.43    0.99
  -4   8   3    3.77    0.77
  -4   8   2    2.15    0.65
  -4   8   2    3.76    0.84
  -4   8   1    0.85    0.69
  -4   8   1    0.96    0.50
  -4   8   0    2.44    0.98
  -4   8   0    2.82    1.07
  -4   8  -1    0.86    0.80
  -4   8  -1    1.31    0.87
  -4   8  -2    0.76    0.52
  -4   8  -2    0.98    0.53
  -4   8  -3    1.67    1.02
  -4   8  -3    2.01    1.08
  -4   8  -4   19.04    1.83
  -4   8  -4   20.12    1.82
  -4   8  -5   18.36    1.77
  -4   8  -6    5.29    1.34
  -4   8  -7    8.89    1.48
  -4   8  -8   13.29    1.49
  -4   7   8    0.17    0.32
  -4   7   7    2.53    0.48
  -4   7   7    0.51    0.41
  -4   7   6    0.71    0.40
  -4   7   6    0.57    0.56
  -4   7   5    3.52    0.77
  -4   7   5    3.44    1.08
  -4   7   4    0.19    0.25
  -4   7   4   -0.04    0.27
  -4   7   3   18.94    1.94
  -4   7   3   20.39    1.66
  -4   7   3   15.67    1.28
  -4   7   2    2.94    0.54
  -4   7   2    4.42    1.09
  -4   7   2    3.37    0.64
  -4   7   1   18.21    2.03
  -4   7   1   19.23    1.66
  -4   7   0    0.52    0.58
  -4   7   0    0.43    0.40
  -4   7  -1   15.44    1.96
  -4   7  -1   16.35    1.63
  -4   7  -2   87.68    5.39
  -4   7  -3   71.45    4.63
  -4   7  -4    0.28    0.42
  -4   7  -5    1.21    0.64
  -4   7  -6   16.65    2.36
  -4   7  -7    9.46    1.75
  -4   7  -8   -0.13    0.44
  -4   7  -8   -0.15    0.44
  -4   7  -9    0.22    0.36
  -4   6   9    0.09    0.22
  -4   6   9    0.28    0.19
  -4   6   8    0.32    0.25
  -4   6   8   -0.10    0.21
  -4   6   7    0.53    0.70
  -4   6   7    0.61    0.62
  -4   6   6    0.48    0.69
  -4   6   6    0.40    0.63
  -4   6   5    8.88    1.18
  -4   6   5    9.39    1.69
  -4   6   4   18.10    1.64
  -4   6   4   18.60    1.62
  -4   6   3   55.28    3.96
  -4   6   3   58.06    3.60
  -4   6   3   47.86    3.29
  -4   6   2    0.16    0.23
  -4   6   2    0.14    0.31
  -4   6   2   -0.27    0.23
  -4   6   1    0.10    0.17
  -4   6   1    0.14    0.28
  -4   6   1   -0.11    0.15
  -4   6   0   22.46    1.63
  -4   6   0   36.20    2.25
  -4   6   0   32.55    1.99
  -4   6  -1   59.11    3.54
  -4   6  -2   24.68    1.88
  -4   6  -3   11.41    1.30
  -4   6  -4   15.04    2.25
  -4   6  -5    0.22    0.62
  -4   6  -6    0.40    0.49
  -4   6  -7    5.39    1.47
  -4   6  -8    3.21    1.12
  -4   6  -9    0.96    0.39
  -4   5   9    6.95    1.34
  -4   5   9    6.36    1.17
  -4   5   8    3.70    0.72
  -4   5   8    1.37    0.67
  -4   5   7    2.14    1.10
  -4   5   7    1.89    0.65
  -4   5   6   10.57    1.92
  -4   5   6   10.31    1.24
   4  -5  -5   32.14    2.58
  -4   5   5   32.30    3.12
  -4   5   5   31.41    2.99
   4  -5  -4    3.18    1.07
  -4   5   4    2.88    0.66
  -4   5   4    3.00    1.02
   4  -5  -3   -0.15    0.36
  -4   5   3   -0.07    0.23
  -4   5   3   -0.01    0.22
  -4   5   3   -0.07    0.38
   4  -5  -2    1.44    0.47
  -4   5   2    1.57    0.65
  -4   5   2    1.78    0.87
  -4   5   2    1.96    0.42
  -4   5   2    2.26    0.36
   4  -5  -1    8.41    0.98
  -4   5   1    9.55    1.44
  -4   5   1    9.93    0.99
  -4   5   1    8.96    1.03
  -4   5   1    9.49    1.07
   4  -5   0    2.07    0.33
  -4   5   0    2.26    0.47
  -4   5   0    2.57    0.54
  -4   5   0    2.14    0.43
  -4   5   0    2.12    0.36
  -4   5  -1   14.03    1.56
  -4   5  -1   11.56    0.95
  -4   5  -2   67.83    4.56
  -4   5  -3   37.75    3.10
  -4   5  -4   21.68    1.87
  -4   5  -5   13.03    1.52
  -4   5  -6   12.13    1.42
  -4   5  -6    9.12    1.01
  -4   5  -7    2.75    1.04
  -4   5  -7    1.61    0.50
  -4   5  -8    2.93    1.03
  -4   5  -8    2.04    0.74
  -4   5  -9    2.44    0.79
  -4   5  -9    1.86    0.57
  -4   4  10    2.05    0.66
  -4   4  10    1.83    0.44
  -4   4   9    3.81    1.08
  -4   4   9    3.31    1.05
  -4   4   8    9.07    1.80
  -4   4   8    9.51    1.77
   4  -4  -7   17.78    2.51
  -4   4   7   18.57    1.91
  -4   4   7   17.59    1.78
   4  -4  -6    3.91    0.95
  -4   4   6    5.48    1.30
  -4   4   6    4.34    0.89
   4  -4  -5   19.50    2.39
  -4   4   5   18.17    2.21
  -4   4   5   18.40    2.04
   4  -4  -4   21.17    2.23
  -4   4   4   21.85    2.14
  -4   4   4   19.32    2.07
   4  -4  -3    0.26    0.23
   4  -4  -3    0.34    0.38
  -4   4   3    0.07    0.35
  -4   4   3    0.04    0.23
  -4   4   3    0.34    0.39
  -4   4   3    0.09    0.19
  -4   4   3    0.01    0.14
   4  -4  -2    3.30    0.66
   4  -4  -2    3.07    0.51
   4  -4  -2    2.47    0.73
  -4   4   2    3.18    0.62
  -4   4   2    3.26    0.49
  -4   4   2    3.32    0.50
  -4   4   2    2.48    0.55
   4  -4  -1   23.92    1.65
   4  -4  -1   21.92    1.30
   4  -4  -1   21.56    1.51
  -4   4   1   22.72    1.50
  -4   4   1   20.92    1.43
  -4   4   1   22.91    1.34
  -4   4   1   24.53    1.34
  -4   4   0   29.95    1.81
  -4   4   0   25.52    1.19
  -4   4   0   29.10    1.83
  -4   4   0   30.54    2.01
  -4   4  -1   21.85    1.89
  -4   4  -1   20.33    1.42
  -4   4  -1   24.84    1.89
  -4   4  -2   23.70    1.55
  -4   4  -2   25.88    2.20
  -4   4  -2   28.83    1.77
  -4   4  -2   26.87    1.66
  -4   4  -3   35.45    2.75
  -4   4  -3   29.68    1.92
  -4   4  -4   77.09    4.71
  -4   4  -4   74.22    4.26
  -4   4  -5   20.80    1.81
  -4   4  -5   19.52    2.04
  -4   4  -6    6.74    1.09
  -4   4  -6    5.99    0.95
  -4   4  -7    7.17    1.56
  -4   4  -7    6.39    1.43
  -4   4  -8   11.84    1.25
  -4   4  -8   10.20    1.17
  -4   4  -9    0.32    0.28
  -4   4  -9    0.24    0.42
  -4   3  11    1.31    0.51
  -4   3  10    1.65    0.76
  -4   3  10    1.69    0.49
  -4   3   9    0.05    0.57
  -4   3   9    0.41    0.37
   4  -3  -8    0.94    0.84
  -4   3   8    1.36    0.86
  -4   3   8    0.81    0.58
   4  -3  -7   19.11    1.97
  -4   3   7   19.17    1.84
  -4   3   7   19.14    2.40
   4  -3  -6   33.02    2.57
  -4   3   6   31.57    3.01
  -4   3   6   30.68    2.27
   4  -3  -5   30.21    2.94
  -4   3   5   32.63    2.26
  -4   3   5   29.37    2.00
   4  -3  -4    7.47    0.95
   4  -3  -4    7.19    1.27
   4  -3  -4    7.91    1.28
  -4   3   4    7.16    1.22
  -4   3   4    8.80    1.27
  -4   3   4    7.29    0.82
   4  -3  -3   28.08    1.74
   4  -3  -3   27.59    2.35
   4  -3  -3   26.54    1.71
  -4   3   3   24.95    1.36
  -4   3   3   28.57    1.71
  -4   3   3   27.88    2.16
  -4   3   3   27.50    1.70
   4  -3  -2   94.21    5.45
   4  -3  -2   89.10    4.91
   4  -3  -2   86.99    4.47
  -4   3   2   87.25    4.54
  -4   3   2   91.44    4.50
  -4   3   2   85.57    4.40
  -4   3   2   87.99    4.35
   4  -3  -1   88.09    5.16
   4  -3  -1   75.88    3.45
   4  -3  -1   85.82    4.13
   4  -3  -1   90.07    4.44
  -4   3   1   90.60    5.08
  -4   3   1   92.52    4.94
  -4   3   1   91.22    4.14
  -4   3   1   96.91    4.82
   4  -3   0   10.12    0.68
   4  -3   0   10.20    0.66
  -4   3   0   11.61    1.11
  -4   3   0   10.90    0.87
  -4   3   0    9.49    0.60
  -4   3   0    9.17    0.58
  -4   3   0   12.33    0.83
  -4   3   0   12.68    0.83
   4  -3   1    6.18    0.63
  -4   3  -1    6.60    1.00
  -4   3  -1    5.90    0.58
  -4   3  -1    7.17    0.81
  -4   3  -1    7.45    0.83
  -4   3  -1    7.37    0.70
   4  -3   2   34.31    2.12
  -4   3  -2   33.89    2.41
  -4   3  -2   32.84    2.02
  -4   3  -2   34.08    2.12
  -4   3  -2   35.42    1.87
  -4   3  -2   37.37    2.57
   4  -3   3    2.55    0.46
  -4   3  -3    3.65    0.85
  -4   3  -3    3.47    0.73
  -4   3  -3    3.62    0.59
  -4   3  -4    8.65    0.92
  -4   3  -4    8.97    1.25
  -4   3  -4    6.47    0.85
  -4   3  -5   11.12    1.66
  -4   3  -5   11.92    1.75
  -4   3  -6    0.25    0.53
  -4   3  -6    0.18    0.38
  -4   3  -7   10.29    1.72
  -4   3  -7   10.91    1.38
  -4   3  -8   -0.03    0.29
  -4   3  -8    0.33    0.32
  -4   3  -9    9.69    1.20
  -4   3  -9   10.79    1.44
  -4   2  11    0.01    0.17
  -4   2  11    0.06    0.26
  -4   2  10    0.29    0.31
  -4   2  10    0.79    0.59
   4  -2  -9    1.04    0.54
  -4   2   9    1.50    0.55
  -4   2   9    1.57    0.86
   4  -2  -8   17.55    1.80
  -4   2   8   17.52    1.78
  -4   2   8   19.42    1.83
   4  -2  -7    4.20    1.30
  -4   2   7    3.67    0.77
  -4   2   7    3.75    1.15
   4  -2  -6   -0.07    0.51
  -4   2   6    0.17    0.44
  -4   2   6    0.18    0.27
   4  -2  -5    0.48    0.62
   4  -2  -5    0.70    0.64
   4  -2  -5    0.85    0.72
  -4   2   5    0.85    0.59
  -4   2   5    0.88    0.63
  -4   2   5    0.86    0.53
   4  -2  -4   29.32    1.86
   4  -2  -4   28.49    1.89
   4  -2  -4   27.32    2.33
  -4   2   4   28.76    2.24
  -4   2   4   28.14    2.28
  -4   2   4   27.42    1.67
   4  -2  -3    7.69    1.20
   4  -2  -3    9.03    0.83
   4  -2  -3    7.11    0.56
   4  -2  -3    7.09    1.13
  -4   2   3    8.14    0.57
  -4   2   3   10.33    1.07
  -4   2   3    8.66    1.08
  -4   2   3    8.72    1.15
   4  -2  -2    0.39    0.26
   4  -2  -2    0.27    0.18
   4  -2  -2    0.15    0.39
   4  -2  -2    0.21    0.36
  -4   2   2    0.35    0.25
  -4   2   2    0.39    0.27
  -4   2   2    0.56    0.38
  -4   2   2    0.26    0.32
   4  -2  -1   30.06    1.67
   4  -2  -1   29.51    1.53
   4  -2  -1   28.84    1.66
   4  -2  -1   30.42    1.64
  -4   2   1   30.53    1.67
  -4   2   1   27.93    1.40
  -4   2   1   30.44    2.01
  -4   2   1   29.81    1.52
  -4   2   1   30.55    1.46
   4  -2   0    6.94    0.64
   4  -2   0    6.41    0.50
  -4   2   0    6.82    0.62
  -4   2   0    6.67    0.65
  -4   2   0    6.03    0.33
  -4   2   0    7.09    0.64
  -4   2   0    7.36    0.91
  -4   2   0    6.84    0.64
   4  -2   1    0.20    0.27
  -4   2  -1   -0.06    0.21
  -4   2  -1    0.22    0.17
  -4   2  -1    0.30    0.31
  -4   2  -1   -0.03    0.31
  -4   2  -1    0.22    0.37
  -4   2  -1    0.30    0.16
   4  -2   2    7.16    0.71
  -4   2  -2    7.03    0.68
  -4   2  -2    6.84    0.91
  -4   2  -2    6.38    0.69
  -4   2  -2    7.30    0.83
  -4   2  -2    7.18    0.77
   4  -2   3   14.66    1.16
  -4   2  -3   13.19    1.39
  -4   2  -3   15.10    1.20
  -4   2  -3   15.12    1.54
  -4   2  -3   13.61    0.97
  -4   2  -3   13.85    1.33
  -4   2  -4   12.80    1.47
  -4   2  -4   14.80    1.82
  -4   2  -4   13.46    1.32
  -4   2  -5    8.76    1.03
  -4   2  -5   10.49    1.72
  -4   2  -5    8.18    1.11
  -4   2  -6    2.46    0.93
  -4   2  -6    3.28    1.25
  -4   2  -7   16.02    1.94
  -4   2  -7   18.29    2.48
  -4   2  -8    0.75    0.58
  -4   2  -8    0.91    0.79
  -4   2  -9    0.34    0.20
  -4   2  -9    0.90    0.51
  -4   1  11    2.86    0.68
  -4   1  11    0.66    0.25
   4  -1 -10    6.31    1.20
  -4   1  10    5.92    1.11
  -4   1  10    9.93    1.51
   4  -1  -9    0.19    0.28
  -4   1   9   -0.05    0.24
  -4   1   9    0.09    0.28
   4  -1  -8    2.98    1.11
  -4   1   8    3.05    1.00
  -4   1   8    2.86    1.10
   4  -1  -7    6.04    0.74
   4  -1  -7    8.85    1.15
  -4   1   7    8.66    1.27
  -4   1   7    9.16    1.35
   4  -1  -6    4.18    0.72
   4  -1  -6    4.84    0.64
   4  -1  -6    5.61    1.27
  -4   1   6    5.69    1.04
  -4   1   6    5.37    0.71
   4  -1  -5    1.03    0.61
   4  -1  -5    1.14    0.36
   4  -1  -5    1.29    0.44
   4  -1  -5    1.61    0.79
   4  -1  -5    1.00    0.26
  -4   1   5    1.35    0.44
  -4   1   5    1.17    0.36
  -4   1   5    1.38    0.40
   4  -1  -4   13.06    1.46
   4  -1  -4   13.63    1.38
   4  -1  -4   12.63    0.91
   4  -1  -4   13.30    1.65
  -4   1   4   14.57    1.44
  -4   1   4   12.96    0.92
  -4   1   4   14.01    1.43
   4  -1  -3  163.06    8.39
   4  -1  -3  161.38    8.10
   4  -1  -3  180.03    9.82
   4  -1  -3  167.76    9.28
  -4   1   3  173.92    8.72
  -4   1   3  173.27    8.86
  -4   1   3  166.08    8.65
  -4   1   3  163.22    7.33
   4  -1  -2   87.38    4.08
   4  -1  -2   86.39    4.11
   4  -1  -2   78.16    4.14
   4  -1  -2   85.49    4.23
  -4   1   2   89.38    4.38
  -4   1   2   87.27    4.00
  -4   1   2   84.43    3.92
  -4   1   2   84.93    3.92
   4  -1  -1  108.03    5.09
   4  -1  -1  104.66    4.92
   4  -1  -1  111.85    5.37
  -4   1   1  108.44    4.98
  -4   1   1  107.88    5.37
  -4   1   1  109.47    5.05
  -4   1   1  121.26    6.43
  -4   1   1  109.76    5.88
  -4   1   1  108.71    5.36
   4  -1   0  117.94    5.76
   4  -1   0  119.26    5.27
  -4   1   0  117.86    5.56
  -4   1   0  120.86    6.21
  -4   1   0  118.13    6.33
  -4   1   0  124.74    6.64
  -4   1   0  122.41    5.87
   4  -1   1   64.23    3.91
   4  -1   1   65.35    3.73
  -4   1  -1   62.81    3.35
  -4   1  -1   64.18    3.74
  -4   1  -1   66.20    3.73
  -4   1  -1   63.03    3.69
  -4   1  -1   63.74    3.79
  -4   1  -1   59.24    2.67
   4  -1   2   24.47    1.58
   4  -1   2   25.23    2.01
  -4   1  -2   22.31    1.57
  -4   1  -2   25.67    1.64
  -4   1  -2   25.43    1.54
  -4   1  -2   23.24    1.42
  -4   1  -2   26.75    2.10
   4  -1   3    3.16    0.60
  -4   1  -3    2.74    0.65
  -4   1  -3    3.14    0.95
  -4   1  -3    3.57    0.59
  -4   1  -3    3.05    0.54
  -4   1  -3    3.10    0.54
  -4   1  -4   -0.16    0.23
  -4   1  -4    0.04    0.21
  -4   1  -4    0.18    0.31
  -4   1  -5    2.24    0.79
  -4   1  -5    2.58    1.16
  -4   1  -5    2.92    0.81
  -4   1  -6    5.97    0.83
  -4   1  -6    7.92    1.69
  -4   1  -6    5.91    1.13
  -4   1  -7   -0.02    0.24
  -4   1  -7    0.04    0.24
  -4   1  -8    6.22    0.75
  -4   1  -8   10.49    1.10
  -4   1  -9    6.65    1.14
  -4   0  11    0.76    0.59
   4   0 -10    0.00    0.28
   4   0 -10    0.16    0.32
  -4   0  10   -0.01    0.23
   4   0  -9   43.21    3.75
   4   0  -9   51.64    4.18
  -4   0   9   41.03    3.59
  -4   0   9   57.88    3.74
   4   0  -8   33.17    2.93
   4   0  -8   40.99    3.42
  -4   0   8   34.64    2.49
  -4   0   8   42.01    2.79
   4   0  -7   23.97    1.74
   4   0  -7   27.65    2.56
  -4   0   7   26.62    2.17
  -4   0   7   27.10    2.26
   4   0  -6    7.23    0.84
   4   0  -6    6.97    0.90
   4   0  -6    8.84    1.15
   4   0  -6    8.04    1.46
   4   0  -6    7.05    1.02
  -4   0   6    7.33    0.74
  -4   0   6    8.94    1.29
  -4   0   6    7.94    1.09
   4   0  -5   78.77    4.12
   4   0  -5   78.44    4.23
   4   0  -5   79.77    4.11
   4   0  -5   76.76    4.19
  -4   0   5   85.80    4.51
  -4   0   5   80.69    4.06
  -4   0   5   80.21    4.14
   4   0  -4   60.96    3.30
   4   0  -4   55.94    2.73
   4   0  -4   58.99    3.13
   4   0  -4   59.24    3.05
  -4   0   4   61.46    3.60
  -4   0   4   59.71    3.01
  -4   0   4   55.47    2.64
   4   0  -3  163.36    8.91
   4   0  -3  162.62    8.00
   4   0  -3  164.44    8.13
   4   0  -3  163.33    8.28
  -4   0   3  167.75    9.03
  -4   0   3  174.12    9.20
  -4   0   3  181.35    8.80
  -4   0   3  165.64    7.53
   4   0  -2   14.34    0.99
   4   0  -2   13.88    0.94
   4   0  -2   13.83    1.00
   4   0  -2   13.70    0.89
   4   0  -2   12.76    1.08
  -4   0   2   13.99    1.21
  -4   0   2   14.86    0.87
  -4   0   2   13.89    0.75
  -4   0   2   14.00    0.72
  -4   0   2   13.75    1.33
   4   0  -1   58.86    3.20
   4   0  -1   55.92    2.65
   4   0  -1   59.95    3.12
  -4   0   1   61.56    2.92
  -4   0   1   57.94    2.65
  -4   0   1   60.69    2.99
  -4   0   1   64.19    3.14
  -4   0   1   59.85    2.74
   4   0   0   26.23    1.83
   4   0   0   22.89    1.05
   4   0   0   25.23    1.84
  -4   0   0   24.89    1.11
  -4   0   0   26.45    1.94
  -4   0   0   26.43    1.78
  -4   0   0   27.06    1.56
  -4   0   0   25.63    1.49
  -4   0   0   25.76    1.07
   4   0   1    0.89    0.34
   4   0   1    0.66    0.55
  -4   0  -1    0.91    0.20
  -4   0  -1    0.80    0.36
  -4   0  -1    0.93    0.54
  -4   0  -1    0.83    0.36
  -4   0  -1    0.86    0.16
  -4   0  -1    1.17    0.38
   4   0   2   20.91    1.90
   4   0   2   19.69    1.35
  -4   0  -2   17.64    1.21
  -4   0  -2   21.45    1.47
  -4   0  -2   20.43    1.81
  -4   0  -2   18.38    1.08
  -4   0  -2   20.57    1.37
   4   0   3   33.42    2.52
  -4   0  -3   32.46    2.04
  -4   0  -3   35.97    2.70
  -4   0  -3   39.32    2.52
  -4   0  -3   31.61    1.64
   4   0   4    0.48    0.37
  -4   0  -4    0.43    0.26
  -4   0  -4    0.68    0.38
  -4   0  -4    0.63    0.72
  -4   0  -5    2.25    0.47
  -4   0  -5    3.36    0.83
  -4   0  -5    2.51    0.94
  -4   0  -6   14.16    1.41
  -4   0  -6   14.71    1.65
  -4   0  -7   10.56    1.95
  -4   0  -8    2.26    0.92
  -4   0  -9    1.50    0.58
   4   1 -12    0.28    0.25
   4   1 -11    7.26    0.88
  -4  -1  11    8.56    1.31
   4   1 -10   13.09    1.88
   4   1 -10   11.33    1.29
  -4  -1  10   14.08    1.77
   4   1  -9   18.80    2.23
   4   1  -9   17.53    2.21
  -4  -1   9   17.98    2.14
   4   1  -8   36.98    3.14
   4   1  -8   39.76    2.69
  -4  -1   8   31.94    2.45
  -4  -1   8   41.64    3.07
   4   1  -7   19.45    1.65
   4   1  -7   16.51    1.80
  -4  -1   7   17.52    1.53
  -4  -1   7   20.73    1.47
   4   1  -6   79.90    4.71
   4   1  -6   78.62    4.65
   4   1  -6   74.15    4.44
   4   1  -6   83.04    4.58
  -4  -1   6   73.93    4.37
  -4  -1   6   94.55    5.04
  -4  -1   6   89.14    4.61
   4   1  -5    0.44    0.44
   4   1  -5    0.63    0.24
   4   1  -5    1.21    0.34
   4   1  -5    0.44    0.27
  -4  -1   5    0.94    0.37
  -4  -1   5    0.71    0.36
  -4  -1   5    0.53    0.26
   4   1  -4   25.20    1.23
   4   1  -4   25.81    1.48
   4   1  -4   26.50    2.05
   4   1  -4   26.85    1.47
  -4  -1   4   31.16    2.23
  -4  -1   4   27.27    1.80
  -4  -1   4   28.86    1.33
   4   1  -3    2.59    0.40
   4   1  -3    1.94    0.23
   4   1  -3    2.37    0.40
   4   1  -3    1.95    0.41
   4   1  -3    1.63    0.30
  -4  -1   3    2.43    0.38
  -4  -1   3    0.66    0.42
  -4  -1   3    2.23    0.31
  -4  -1   3    2.74    0.33
   4   1  -2   38.71    1.53
   4   1  -2   44.86    2.31
   4   1  -2   40.73    2.29
   4   1  -2   39.62    1.83
  -4  -1   2   42.83    2.19
  -4  -1   2   42.84    2.53
  -4  -1   2   41.63    1.72
  -4  -1   2   45.13    1.96
  -4  -1   2   43.02    2.45
   4   1  -1    3.72    0.50
   4   1  -1    2.86    0.33
   4   1  -1    3.43    0.64
  -4  -1   1    2.83    0.47
  -4  -1   1    3.51    0.51
  -4  -1   1    2.92    0.28
  -4  -1   1    2.81    0.46
  -4  -1   1    3.56    0.58
  -4  -1   1    2.48    0.21
   4   1   0   56.82    3.23
   4   1   0   59.48    3.62
   4   1   0   50.93    2.14
  -4  -1   0   57.42    2.97
  -4  -1   0   48.82    1.89
  -4  -1   0   53.70    2.77
  -4  -1   0   59.63    3.47
  -4  -1   0   49.72    1.87
  -4  -1   0   60.08    3.34
   4   1   1   90.20    5.36
   4   1   1   85.08    4.40
  -4  -1  -1   77.71    3.53
  -4  -1  -1   91.38    4.80
  -4  -1  -1   91.34    4.73
  -4  -1  -1   80.71    3.53
  -4  -1  -1   94.88    5.34
  -4  -1  -1   94.64    5.34
   4   1   2    2.26    0.91
   4   1   2    1.95    0.52
  -4  -1  -2    2.64    0.89
  -4  -1  -2    2.53    0.82
  -4  -1  -2    2.37    0.85
  -4  -1  -2    2.77    0.60
   4   1   3    6.94    1.17
  -4  -1  -3    6.82    1.44
  -4  -1  -3    6.62    1.35
   4   1   4   11.79    1.13
  -4  -1  -4   13.54    1.45
  -4  -1  -4   12.78    1.35
   4   1   5   18.02    1.97
  -4  -1  -5   20.17    2.40
  -4  -1  -5   20.36    2.60
  -4  -1  -6    1.54    1.00
  -4  -1  -6    1.54    0.61
  -4  -1  -7   -0.25    0.54
  -4  -1  -8    1.69    0.73
   4   2 -12    1.72    0.65
   4   2 -11    0.93    0.70
   4   2 -10    3.31    1.19
   4   2 -10    2.52    0.64
  -4  -2  10    3.75    0.69
   4   2  -9    0.53    0.64
   4   2  -9    0.25    0.34
  -4  -2   9    0.22    0.44
   4   2  -8   19.29    2.32
   4   2  -8   19.34    1.68
  -4  -2   8   19.74    1.53
   4   2  -7    6.19    1.09
   4   2  -7    5.65    1.26
  -4  -2   7    4.43    0.67
  -4  -2   7    5.39    0.60
   4   2  -6   45.66    2.55
   4   2  -6   40.42    2.43
   4   2  -6   43.66    2.92
   4   2  -6   39.99    2.31
  -4  -2   6   38.69    2.01
  -4  -2   6   44.91    2.30
   4   2  -5   22.60    1.45
   4   2  -5   22.96    1.44
   4   2  -5   20.44    1.25
   4   2  -5   22.10    1.46
  -4  -2   5   21.25    1.35
  -4  -2   5   22.24    1.13
   4   2  -4    7.00    0.40
   4   2  -4    8.57    0.77
   4   2  -4    7.99    1.03
   4   2  -4    6.57    0.32
  -4  -2   4    7.81    0.53
  -4  -2   4    7.99    0.80
  -4  -2   4    9.51    0.77
  -4  -2   4    7.16    0.43
   4   2  -3    0.30    0.12
   4   2  -3    0.72    0.47
   4   2  -3    0.48    0.39
   4   2  -3    0.53    0.15
  -4  -2   3    0.42    0.19
  -4  -2   3    0.22    0.11
  -4  -2   3    0.54    0.22
  -4  -2   3    0.40    0.32
   4   2  -2   26.25    1.68
   4   2  -2   22.47    1.26
   4   2  -2   24.09    1.22
  -4  -2   2   26.50    1.46
  -4  -2   2   26.43    1.57
  -4  -2   2   27.84    1.59
  -4  -2   2   26.47    1.35
   4   2  -1   23.24    1.55
   4   2  -1   20.61    1.09
   4   2  -1   22.20    1.63
  -4  -2   1   23.42    1.98
  -4  -2   1   22.81    1.75
  -4  -2   1   23.94    1.61
  -4  -2   1   24.55    1.37
   4   2   0   17.53    1.35
   4   2   0   15.23    0.99
   4   2   0   16.73    1.15
  -4  -2   0   17.59    1.25
  -4  -2   0   17.83    1.56
  -4  -2   0   18.04    1.13
  -4  -2   0   17.73    1.49
   4   2   1    1.70    0.72
   4   2   1    0.83    0.28
   4   2   1    1.44    0.45
   4   2   1    1.35    0.18
  -4  -2  -1    1.88    0.47
  -4  -2  -1    1.82    0.45
  -4  -2  -1    1.75    0.44
  -4  -2  -1    1.62    0.45
   4   2   2   18.29    1.93
  -4  -2  -2   20.05    1.55
  -4  -2  -2   21.23    1.66
   4   2   3    7.01    1.36
  -4  -2  -3    7.59    1.50
  -4  -2  -3    8.61    1.07
   4   2   4    0.91    0.44
  -4  -2  -4    0.95    0.83
  -4  -2  -4    1.20    0.56
   4   2   5    3.30    0.64
  -4  -2  -5    3.45    0.87
  -4  -2  -5    5.10    0.91
  -4  -2  -6    0.17    0.35
  -4  -2  -7    0.37    0.36
  -4  -2  -8    2.51    0.46
   4   3 -12    5.48    0.80
   4   3 -11   14.29    2.19
   4   3 -10    0.57    0.53
   4   3 -10    0.39    0.52
   4   3  -9    6.21    1.08
   4   3  -9    5.61    0.92
  -4  -3   9    6.08    1.13
   4   3  -8    3.24    0.79
   4   3  -8    3.70    1.00
  -4  -3   8    3.09    0.76
   4   3  -7   75.88    4.25
   4   3  -7   96.38    5.74
  -4  -3   7   79.70    4.21
   4   3  -6   11.15    0.90
   4   3  -6   14.43    1.15
  -4  -3   6   13.13    0.93
   4   3  -5   10.97    1.40
   4   3  -5   11.14    0.90
  -4  -3   5    9.42    0.57
  -4  -3   5   10.41    0.73
   4   3  -4    5.96    0.70
   4   3  -4    5.09    0.61
   4   3  -4    4.17    0.28
  -4  -3   4    4.89    0.42
  -4  -3   4    5.05    0.42
  -4  -3   4    5.30    0.52
   4   3  -3    2.09    0.42
   4   3  -3    2.91    0.53
   4   3  -3    2.06    0.42
  -4  -3   3    2.19    0.29
  -4  -3   3    2.26    0.50
  -4  -3   3    2.45    0.29
   4   3  -2    1.21    0.68
   4   3  -2    0.88    0.31
  -4  -3   2    0.99    0.30
  -4  -3   2    1.34    0.41
  -4  -3   2    1.09    0.40
  -4  -3   2    1.03    0.45
   4   3  -1   -0.01    0.24
   4   3  -1    0.01    0.15
   4   3  -1    0.16    0.28
  -4  -3   1    0.03    0.18
  -4  -3   1   -0.08    0.21
  -4  -3   1    0.24    0.15
  -4  -3   1    0.08    0.18
   4   3   0    0.17    0.48
   4   3   0    0.33    0.26
   4   3   0    0.25    0.42
  -4  -3   0    0.32    0.26
  -4  -3   0    0.31    0.29
  -4  -3   0    0.21    0.24
  -4  -3   0    0.19    0.27
   4   3   1    1.06    0.40
   4   3   1    0.55    0.21
   4   3   1    0.56    0.21
   4   3   1    0.93    0.38
  -4  -3  -1    1.37    0.60
  -4  -3  -1    1.01    0.38
  -4  -3  -1    1.35    0.52
   4   3   2    0.08    0.25
  -4  -3  -2    0.01    0.26
  -4  -3  -2    0.21    0.38
   4   3   3    0.53    0.36
  -4  -3  -3    0.38    0.39
  -4  -3  -3    0.15    0.45
   4   3   4    7.70    1.05
  -4  -3  -4    9.11    1.16
  -4  -3  -4   10.36    1.35
   4   3   5    0.01    0.40
  -4  -3  -5    1.55    0.75
  -4  -3  -5    2.70    0.63
  -4  -3  -6    0.00    0.15
  -4  -3  -7    0.95    0.52
   4   4 -12    9.62    1.10
   4   4 -11    3.75    1.30
   4   4 -10    8.78    1.29
   4   4 -10    5.96    1.18
   4   4  -9    4.33    1.01
   4   4  -9    3.88    0.78
   4   4  -8    1.10    0.48
   4   4  -8    1.76    0.92
   4   4  -7    3.94    0.69
   4   4  -6    8.55    1.25
   4   4  -5   10.41    1.02
   4   4  -5    9.78    1.32
   4   4  -4   19.70    1.36
   4   4  -4   17.81    1.60
   4   4  -4   15.68    0.98
  -4  -4   4   15.95    0.85
  -4  -4   4   17.52    0.96
   4   4  -3    5.83    1.04
   4   4  -3    4.28    0.62
   4   4  -3    4.42    0.64
  -4  -4   3    4.77    0.58
  -4  -4   3    4.98    0.39
  -4  -4   3    5.03    0.48
   4   4  -2   37.83    2.26
   4   4  -2   31.15    2.29
   4   4  -2   33.18    2.23
  -4  -4   2   36.80    2.23
  -4  -4   2   37.50    2.09
  -4  -4   2   39.24    2.43
  -4  -4   2   33.44    1.80
   4   4  -1   10.20    1.39
   4   4  -1    8.88    0.78
   4   4  -1    9.71    0.91
  -4  -4   1   10.20    1.12
  -4  -4   1   10.42    0.97
  -4  -4   1   10.55    1.03
  -4  -4   1   10.71    0.92
   4   4   0    0.95    0.40
   4   4   0    0.64    0.40
   4   4   0    0.70    0.29
   4   4   0    0.79    0.25
  -4  -4   0    0.68    0.53
  -4  -4   0    0.50    0.57
  -4  -4   0    0.70    0.31
   4   4   1   16.37    1.38
   4   4   1   16.77    1.38
   4   4   1   19.29    1.58
  -4  -4  -1   19.68    1.94
  -4  -4  -1   20.22    2.01
   4   4   2   33.06    2.39
  -4  -4  -2   35.15    2.51
  -4  -4  -2   30.83    2.32
   4   4   3    4.95    1.32
  -4  -4  -3    4.97    1.14
  -4  -4  -3    5.17    1.00
   4   4   4    1.33    0.80
  -4  -4  -4    1.28    0.52
  -4  -4  -4    1.98    1.05
   4   4   5    0.00    0.26
  -4  -4  -5    1.59    0.60
  -4  -4  -5    0.10    0.29
  -4  -4  -6    2.20    0.49
  -4  -4  -6    3.91    1.02
   4   5 -12    0.36    0.37
   4   5 -11    2.14    0.74
   4   5 -10    6.31    1.56
   4   5 -10    3.90    1.01
   4   5  -9   -0.18    0.23
   4   5  -9    0.09    0.15
   4   5  -8   28.20    2.08
   4   5  -8   29.11    2.96
   4   5  -7    5.72    0.85
   4   5  -6    0.68    0.61
   4   5  -5    0.12    0.40
   4   5  -4   55.60    3.17
   4   5  -4   47.26    2.62
   4   5  -3    1.28    0.47
   4   5  -3    1.51    0.69
   4   5  -3    1.36    0.33
   4   5  -2    3.60    0.59
   4   5  -2    3.50    0.87
   4   5  -2    3.24    0.55
  -4  -5   2    3.89    0.57
  -4  -5   2    3.75    0.55
  -4  -5   2    3.30    0.43
   4   5  -1    1.40    0.43
   4   5  -1    1.39    0.46
  -4  -5   1    1.66    0.53
  -4  -5   1    1.29    0.32
  -4  -5   1    1.10    0.45
   4   5   0   18.73    1.72
   4   5   0   19.97    2.19
  -4  -5   0   19.28    1.43
  -4  -5   0   19.40    1.53
   4   5   1    3.38    0.79
   4   5   1    4.35    0.80
  -4  -5  -1    4.24    0.75
  -4  -5  -1    4.05    0.96
   4   5   2   17.41    2.17
  -4  -5  -2   14.24    1.78
  -4  -5  -2   16.42    2.20
   4   5   3   10.12    1.26
  -4  -5  -3   12.34    1.85
  -4  -5  -3    8.11    1.01
   4   5   4    1.65    0.69
  -4  -5  -4    1.86    0.89
  -4  -5  -4    0.27    0.55
   4   5   5    0.01    0.40
  -4  -5  -5    0.39    0.35
  -4  -5  -5    0.77    0.41
  -4  -5  -6    0.17    0.27
   4   6 -12    0.30    0.48
   4   6 -10   13.67    1.31
   4   6  -9   19.04    1.89
   4   6  -9   18.50    1.94
   4   6  -8    0.52    0.57
   4   6  -8    0.41    0.68
   4   6  -7    1.48    0.60
   4   6  -7    0.03    0.45
   4   6  -6   28.08    2.62
   4   6  -5   23.48    2.30
   4   6  -4   17.30    1.46
   4   6  -4   14.26    1.30
   4   6  -3    7.89    1.36
   4   6  -3    5.97    0.71
   4   6  -2    2.89    0.64
   4   6  -2    2.65    0.86
   4   6  -1    4.95    0.75
   4   6  -1    4.76    0.79
  -4  -6   1    4.33    0.76
   4   6   0    0.01    0.38
   4   6   0    0.10    0.49
  -4  -6   0    0.00    0.25
  -4  -6   0    0.28    0.22
   4   6   1   12.64    1.55
   4   6   1   17.02    2.12
  -4  -6  -1   16.33    1.39
  -4  -6  -1   11.74    1.27
   4   6   2    0.17    0.53
  -4  -6  -2    0.05    0.50
  -4  -6  -2    0.28    0.36
   4   6   3    0.00    0.43
  -4  -6  -3    0.14    0.30
   4   6   4    0.00    0.22
  -4  -6  -4    0.17    0.26
   4   6   5    0.56    0.44
  -4  -6  -5    2.03    0.65
  -4  -6  -6    3.53    0.65
   4   7 -12    8.10    0.84
   4   7 -10    1.31    0.56
   4   7  -9    1.63    0.68
   4   7  -8    7.96    1.40
   4   7  -8    7.31    1.48
   4   7  -7    2.33    0.97
   4   7  -7    3.97    1.06
   4   7  -6    2.66    1.06
   4   7  -5    7.96    1.07
   4   7  -4    0.13    0.52
   4   7  -4    0.14    0.31
   4   7  -3    0.60    0.72
   4   7  -3    0.67    0.54
   4   7  -2    5.06    1.28
   4   7  -2    4.31    0.77
   4   7  -1   21.09    2.42
   4   7  -1   19.44    1.78
   4   7   0    8.54    1.06
   4   7   0    8.82    1.19
   4   7   1    0.59    0.53
   4   7   1    1.84    0.51
  -4  -7  -1   -0.03    0.37
   4   7   2    0.02    0.29
  -4  -7  -2    0.00    0.26
   4   7   3    9.96    1.45
  -4  -7  -3    9.90    1.09
   4   7   4    4.52    0.84
  -4  -7  -4    5.14    0.97
   4   8  -9    0.20    0.24
   4   8  -8    5.26    0.83
   4   8  -7    0.04    0.40
   4   8  -6    6.21    0.82
   4   8  -6   -0.04    0.34
   4   8  -5    3.50    0.80
   4   8  -4    3.63    0.84
   4   8  -4    3.05    0.57
   4   8  -3   13.79    1.49
   4   8  -3   11.65    1.21
   4   8  -2   49.19    3.53
   4   8  -2   43.62    3.15
   4   8  -1    3.31    1.19
   4   8  -1    3.71    0.82
   4   8   0    0.12    0.68
   4   8   0    1.40    0.53
   4   8   1    0.22    0.43
   4   8   1    0.40    0.38
   4   8   2    4.10    0.90
  -4  -8  -2    1.50    0.63
   4   8   3    4.33    0.64
  -4  -8  -3    4.20    0.71
   4   9  -9    3.78    0.75
   4   9  -8    5.99    0.82
   4   9  -7    3.16    1.03
   4   9  -4   13.03    1.94
   4   9  -4    8.83    1.02
   4   9  -3    4.16    1.30
   4   9  -3    3.50    1.02
   4   9  -2    0.46    0.61
   4   9  -2    0.23    0.36
   4   9  -1    0.42    0.38
   4   9  -1    0.15    0.58
   4   9   0   -0.15    0.30
   4   9   0    0.30    0.36
   4   9   1    0.22    0.22
   4   9   1    0.51    0.48
   4   9   2    0.22    0.24
   4  10  -9    0.02    0.07
   4  10  -8    0.06    0.12
   4  10  -7    1.97    0.77
   4  10  -4    1.62    0.57
   4  10  -4    1.22    0.40
   4  10  -3    2.27    0.62
   4  10  -3    1.34    0.51
   4  10  -2    0.69    0.64
   4  10  -2    0.64    0.39
   4  10  -1   -0.34    0.47
   4  10  -1   -0.23    0.45
   4  10   0    0.30    0.38
   4  10   0    0.65    0.49
   4  10   1    3.11    0.70
   4  11  -7   -0.01    0.12
   4  11  -6    7.09    1.08
   4  11  -4   10.76    0.95
   4  11  -4    5.48    0.66
   4  11  -3    0.20    0.32
   4  11  -3    0.03    0.16
   4  11  -2    0.06    0.17
   4  11  -2    0.04    0.16
   4  11  -1    1.98    0.32
   4  11  -1    2.63    0.42
  -5  11   0    8.30    0.73
  -5  11  -1    7.88    0.72
  -5  11  -2    0.26    0.39
  -5  11  -3    0.47    0.28
  -5  10   3    1.31    0.42
  -5  10   2   12.67    1.34
  -5  10   2   10.73    1.05
  -5  10   1   16.64    1.71
  -5  10   1   20.70    1.37
  -5  10   0    8.94    1.31
  -5  10   0   12.59    1.41
  -5  10  -1   -0.13    0.24
  -5  10  -1   -0.22    0.44
  -5  10  -2    1.49    0.74
  -5  10  -2    2.29    0.61
  -5  10  -3    5.56    0.78
  -5  10  -3    5.77    1.26
  -5  10  -4    3.56    0.60
  -5  10  -5    0.26    0.36
  -5   9   5    0.38    0.30
  -5   9   4    0.11    0.19
  -5   9   3    7.43    0.86
  -5   9   2    8.67    1.20
  -5   9   2    7.05    0.75
  -5   9   1    1.92    0.78
  -5   9   1    2.19    0.78
  -5   9   0    0.20    0.47
  -5   9   0    0.18    0.50
  -5   9  -1    2.02    0.66
  -5   9  -1    2.18    0.97
  -5   9  -2    0.65    0.43
  -5   9  -2    0.37    0.48
  -5   9  -3    5.36    1.33
  -5   9  -3    5.71    1.37
  -5   9  -4   11.97    1.24
  -5   9  -5    0.73    0.63
  -5   9  -6    2.97    0.85
  -5   8   6    0.37    0.29
  -5   8   6   -0.09    0.30
  -5   8   5    0.30    0.26
  -5   8   5    0.34    0.44
  -5   8   4    0.32    0.37
  -5   8   4    0.02    0.47
  -5   8   3    1.86    0.75
  -5   8   3    4.70    0.70
  -5   8   2    6.32    1.21
  -5   8   2    4.45    0.68
  -5   8   1    3.20    1.05
  -5   8   1    2.92    0.65
  -5   8   0    2.87    1.14
  -5   8   0    2.74    1.12
  -5   8  -1   14.31    1.44
  -5   8  -1   14.27    2.12
  -5   8  -2   21.98    1.98
  -5   8  -2   22.71    2.69
  -5   8  -3    0.30    0.70
  -5   8  -3    0.39    0.46
  -5   8  -4   -0.04    0.28
  -5   8  -5    0.25    0.57
  -5   8  -6   12.23    1.26
  -5   8  -7   13.10    1.09
  -5   7   8    4.07    0.75
  -5   7   7   11.29    1.45
  -5   7   7   10.76    1.45
  -5   7   6    4.41    0.79
  -5   7   6    5.31    1.13
  -5   7   5    0.69    0.71
  -5   7   5    1.51    0.76
  -5   7   4   18.16    1.75
  -5   7   4   20.98    1.73
  -5   7   3    0.56    0.35
  -5   7   3    0.46    0.68
  -5   7   2   -0.02    0.18
  -5   7   2   -0.15    0.26
  -5   7   2    0.04    0.29
  -5   7   1    0.14    0.26
  -5   7   1   -0.15    0.32
  -5   7   0    7.24    1.10
  -5   7   0    8.59    1.11
  -5   7  -1    5.03    1.37
  -5   7  -2    0.07    0.47
  -5   7  -3   14.41    2.18
  -5   7  -4    5.20    1.47
  -5   7  -5    0.44    0.70
  -5   7  -6    0.57    0.70
  -5   7  -7    9.77    1.45
  -5   7  -8    6.59    0.67
  -5   6   9    3.21    0.71
  -5   6   8    0.24    0.23
  -5   6   8   -0.20    0.34
  -5   6   7    0.63    0.61
  -5   6   7    0.28    0.56
  -5   6   6   18.00    2.48
  -5   6   6   20.52    2.40
  -5   6   5   27.43    2.29
  -5   6   5   26.50    2.24
  -5   6   4   13.38    1.91
  -5   6   4   14.33    1.46
  -5   6   3    9.40    1.05
  -5   6   3   10.57    1.57
  -5   6   3    6.80    0.75
  -5   6   2    0.07    0.40
  -5   6   2    0.22    0.34
  -5   6   2    0.19    0.24
  -5   6   1    0.46    0.46
  -5   6   1    0.69    0.48
  -5   6   1    0.82    0.42
  -5   6   0    0.72    0.48
  -5   6  -1   12.98    1.90
  -5   6  -2    6.84    1.03
  -5   6  -3    0.44    0.68
  -5   6  -4    1.80    0.69
  -5   6  -5   14.84    2.30
  -5   6  -6   27.73    2.86
  -5   6  -7    6.36    0.88
  -5   6  -8    0.99    0.57
  -5   5   9    0.65    0.35
  -5   5   9    0.54    0.32
  -5   5   8    0.68    0.51
  -5   5   8    0.94    0.71
  -5   5   7    2.17    1.16
  -5   5   7    2.83    0.76
  -5   5   6    2.54    1.20
  -5   5   6    2.81    0.80
   5  -5  -5    5.10    1.39
  -5   5   5    5.04    1.36
  -5   5   5    5.12    1.31
   5  -5  -4    0.94    0.79
  -5   5   4    1.11    0.52
  -5   5   4    1.16    0.54
   5  -5  -3    3.92    0.94
  -5   5   3    4.09    0.69
  -5   5   3    3.14    0.75
  -5   5   3    2.57    0.65
  -5   5   2   27.10    2.63
  -5   5   2   23.96    2.17
  -5   5   1    9.24    1.09
  -5   5   1    8.84    0.85
  -5   5   0   49.76    3.05
  -5   5   0   44.52    2.93
  -5   5  -1    7.09    1.25
  -5   5  -1    5.25    0.78
  -5   5  -2    7.22    0.95
  -5   5  -3   58.11    3.78
  -5   5  -4   64.08    4.26
  -5   5  -5    2.01    1.03
  -5   5  -6    0.24    0.55
  -5   5  -7    1.37    0.68
  -5   5  -7    0.58    0.43
  -5   5  -8    0.18    0.22
  -5   5  -8    0.08    0.16
  -5   4  10    0.36    0.32
  -5   4  10    0.86    0.30
  -5   4   9    0.71    0.69
  -5   4   9    0.94    0.69
  -5   4   8    0.61    0.61
  -5   4   8   -0.10    0.62
   5  -4  -7    0.60    0.80
  -5   4   7    0.75    0.53
  -5   4   7    0.39    0.50
   5  -4  -6    0.61    0.45
  -5   4   6    0.24    0.42
  -5   4   6    0.21    0.42
   5  -4  -5   12.07    1.36
  -5   4   5   12.77    1.90
  -5   4   5   10.94    1.77
   5  -4  -4    7.94    1.40
  -5   4   4    8.28    1.41
  -5   4   4    7.62    0.97
   5  -4  -3   23.87    2.22
  -5   4   3   26.26    1.86
  -5   4   3   27.55    2.34
  -5   4   3   25.35    1.41
   5  -4  -2   79.47    4.95
  -5   4   2   84.92    5.49
  -5   4   2   83.08    4.77
  -5   4   2   88.87    5.50
  -5   4   2   89.09    4.93
   5  -4  -1    5.55    0.67
  -5   4   1    7.12    0.79
  -5   4   1    4.42    0.41
  -5   4   1    6.28    0.94
  -5   4   0    2.10    0.80
  -5   4   0    2.19    0.43
  -5   4  -1    8.59    1.31
  -5   4  -1    8.17    1.00
  -5   4  -2   26.02    1.63
  -5   4  -2   28.65    1.93
  -5   4  -3   28.72    2.68
  -5   4  -4    6.05    1.26
  -5   4  -4    4.57    0.64
  -5   4  -5    0.82    0.49
  -5   4  -5    0.52    0.55
  -5   4  -6    4.93    0.89
  -5   4  -6    4.34    1.05
  -5   4  -7    0.93    0.44
  -5   4  -7    0.73    0.59
  -5   4  -8    2.93    0.47
  -5   4  -8    1.73    0.66
  -5   3  11    0.50    0.37
  -5   3  10    3.79    0.92
  -5   3  10    4.06    1.06
   5  -3  -9    2.44    0.67
  -5   3   9    2.56    1.00
  -5   3   9    1.82    1.00
   5  -3  -8   24.72    3.01
  -5   3   8   27.02    3.00
  -5   3   8   24.10    2.25
   5  -3  -7   12.12    1.52
  -5   3   7   11.31    1.45
  -5   3   7   12.53    1.89
   5  -3  -6    2.46    1.17
  -5   3   6    2.80    1.09
  -5   3   6    2.10    0.69
   5  -3  -5   -0.09    0.44
  -5   3   5    0.25    0.28
  -5   3   5   -0.02    0.24
   5  -3  -4   37.51    2.97
  -5   3   4   33.22    2.65
  -5   3   4   36.92    2.91
   5  -3  -3    5.28    0.98
  -5   3   3    6.12    0.86
  -5   3   3    5.93    1.05
  -5   3   3    5.96    0.77
  -5   3   3    4.79    0.58
   5  -3  -2    0.19    0.48
   5  -3  -2    0.34    0.27
   5  -3  -2    0.26    0.24
  -5   3   2    0.48    0.30
  -5   3   2    0.31    0.46
  -5   3   2    0.37    0.44
  -5   3   2    0.36    0.19
   5  -3  -1   29.31    1.73
  -5   3   1   34.60    2.35
  -5   3   1   33.19    2.34
  -5   3   1   27.01    1.51
  -5   3   1   34.47    2.12
  -5   3   0    0.05    0.33
  -5   3   0    0.20    0.22
  -5   3   0    0.05    0.33
   5  -3   1    2.09    0.34
  -5   3  -1    2.56    0.48
  -5   3  -1    1.86    0.31
  -5   3  -1    2.74    0.44
  -5   3  -2    6.34    1.04
  -5   3  -2    5.70    0.59
  -5   3  -2    6.14    0.93
  -5   3  -3   76.97    4.54
  -5   3  -3   73.11    4.23
  -5   3  -3   73.21    4.23
  -5   3  -4   46.45    3.02
  -5   3  -4   46.43    2.97
  -5   3  -4   35.97    2.73
  -5   3  -5    9.47    1.49
  -5   3  -5    8.86    1.13
  -5   3  -6    1.93    0.56
  -5   3  -6    1.65    0.90
  -5   3  -7    2.52    0.82
  -5   3  -7    2.52    0.64
  -5   3  -8    2.57    0.39
  -5   3  -8    3.09    0.57
  -5   2  11    0.08    0.24
  -5   2  11    0.51    0.39
   5  -2 -10    1.85    0.57
  -5   2  10    2.21    0.51
  -5   2  10    3.13    0.91
   5  -2  -9   12.50    1.40
  -5   2   9   11.50    1.86
  -5   2   9   11.57    1.92
   5  -2  -8    3.85    0.91
  -5   2   8    2.78    1.22
  -5   2   8    3.73    0.78
   5  -2  -7    2.24    0.78
  -5   2   7    1.96    0.66
  -5   2   7    1.94    0.92
   5  -2  -6    2.88    0.83
  -5   2   6    3.02    0.75
  -5   2   6    3.19    0.64
   5  -2  -5    8.50    1.53
  -5   2   5    8.22    1.18
  -5   2   5    8.82    1.45
   5  -2  -4   45.73    3.30
   5  -2  -4   44.07    3.21
  -5   2   4   47.88    3.16
  -5   2   4   43.23    2.92
  -5   2   4   48.33    3.51
   5  -2  -3   38.74    2.65
   5  -2  -3   30.21    1.70
   5  -2  -3   39.61    2.79
   5  -2  -3   36.35    2.10
  -5   2   3   38.61    2.09
  -5   2   3   37.65    2.46
  -5   2   3   39.57    2.70
  -5   2   3   34.71    1.81
   5  -2  -2   33.11    2.22
   5  -2  -2   27.92    1.63
   5  -2  -2   31.53    2.26
   5  -2  -2   26.86    1.84
  -5   2   2   30.83    1.87
  -5   2   2   30.02    1.54
  -5   2   2   31.21    2.11
  -5   2   2   30.36    1.52
   5  -2  -1    2.90    0.50
   5  -2  -1    2.77    0.32
  -5   2   1    3.71    0.80
  -5   2   1    2.67    0.44
  -5   2   1    2.98    0.46
  -5   2   1    2.74    0.41
  -5   2   1    3.30    0.59
   5  -2   0   11.02    0.82
  -5   2   0   10.68    1.14
  -5   2   0   10.83    0.95
  -5   2   0   12.03    1.31
  -5   2   0   12.69    1.20
   5  -2   1   22.86    1.73
  -5   2  -1   20.80    1.36
  -5   2  -1   20.68    1.62
  -5   2  -1   24.05    1.57
  -5   2  -1   25.28    1.60
  -5   2  -1   21.31    1.21
  -5   2  -2   29.73    2.18
  -5   2  -2   30.49    1.90
  -5   2  -2   31.27    2.33
  -5   2  -3    6.64    0.77
  -5   2  -3    8.79    1.20
  -5   2  -3    8.05    1.25
  -5   2  -4    1.95    0.52
  -5   2  -4    2.45    0.53
  -5   2  -4    2.28    0.67
  -5   2  -5   13.43    1.29
  -5   2  -5   12.65    1.56
  -5   2  -5   15.11    1.54
  -5   2  -6   10.06    1.46
  -5   2  -6   12.18    1.39
  -5   2  -7    1.50    0.64
  -5   2  -7    3.90    1.00
  -5   2  -8    6.86    1.18
  -5   1  11    0.17    0.30
  -5   1  11    1.28    0.51
   5  -1 -10    0.70    0.43
  -5   1  10    0.72    0.36
  -5   1  10    1.18    0.68
   5  -1  -9   15.55    2.26
  -5   1   9   13.01    1.83
  -5   1   9   15.57    1.50
   5  -1  -8    1.66    0.72
  -5   1   8    1.78    0.58
  -5   1   8    2.15    0.90
   5  -1  -7    2.41    1.19
  -5   1   7    2.71    0.63
  -5   1   7    2.52    0.90
   5  -1  -6   12.48    0.91
   5  -1  -6   16.48    2.09
  -5   1   6   14.67    1.30
  -5   1   6   14.93    1.24
   5  -1  -5   60.80    3.91
   5  -1  -5   51.39    3.00
   5  -1  -5   64.14    4.53
  -5   1   5   57.14    3.54
  -5   1   5   63.19    3.59
   5  -1  -4   63.82    3.48
   5  -1  -4   62.98    4.12
   5  -1  -4   57.99    3.22
   5  -1  -4   63.06    3.62
  -5   1   4   67.94    4.07
  -5   1   4   60.41    3.53
  -5   1   4   65.51    3.57
   5  -1  -3   17.47    1.40
   5  -1  -3   16.24    1.16
   5  -1  -3   17.79    1.69
   5  -1  -3   17.18    1.21
  -5   1   3   19.38    1.72
  -5   1   3   18.81    1.45
  -5   1   3   17.02    1.30
  -5   1   3   16.26    0.82
   5  -1  -2    0.34    0.46
   5  -1  -2    1.31    0.43
   5  -1  -2    1.41    0.31
  -5   1   2    1.66    0.67
  -5   1   2    1.44    0.43
  -5   1   2    1.55    0.29
  -5   1   2    1.38    0.29
  -5   1   2    1.54    0.25
   5  -1  -1   57.01    3.18
   5  -1  -1   49.20    2.35
  -5   1   1   56.47    3.05
  -5   1   1   54.08    2.89
  -5   1   1   56.41    3.00
  -5   1   1   59.16    3.13
  -5   1   1   62.82    3.78
   5  -1   0   50.78    3.05
  -5   1   0   51.16    2.82
  -5   1   0   53.48    2.81
  -5   1   0   53.49    2.93
  -5   1   0   57.23    2.92
  -5   1   0   53.35    2.74
   5  -1   1   16.22    1.20
  -5   1  -1   17.55    1.31
  -5   1  -1   15.37    1.21
  -5   1  -1   16.22    1.19
  -5   1  -1   14.62    0.90
  -5   1  -1   19.00    1.72
  -5   1  -2   33.94    2.66
  -5   1  -2   29.09    1.72
  -5   1  -2   34.31    2.19
  -5   1  -2   31.79    1.70
  -5   1  -3    0.74    0.50
  -5   1  -3    1.43    0.52
  -5   1  -3    1.34    0.70
  -5   1  -4    0.54    0.47
  -5   1  -4    0.71    0.75
  -5   1  -4    0.81    0.41
  -5   1  -5    2.37    0.93
  -5   1  -5    3.51    0.82
  -5   1  -6   10.13    1.91
  -5   1  -7    1.27    0.56
  -5   1  -8    6.28    1.12
   5   0 -11    1.64    0.69
  -5   0  11    2.70    0.56
   5   0 -10    4.27    0.74
  -5   0  10    1.69    0.72
  -5   0  10    3.45    1.01
   5   0  -9    0.74    0.59
   5   0  -9    1.70    0.84
  -5   0   9    0.87    0.61
  -5   0   9    1.09    0.48
   5   0  -8    0.13    0.42
   5   0  -8    0.30    0.63
  -5   0   8    0.43    0.29
  -5   0   8    0.18    0.34
   5   0  -7   11.36    1.33
   5   0  -7    8.26    0.91
  -5   0   7   11.52    1.42
  -5   0   7   10.82    1.04
   5   0  -6   17.26    2.14
  -5   0   6   15.61    1.19
  -5   0   6   16.55    1.29
   5   0  -5    1.78    0.47
   5   0  -5    1.64    0.38
   5   0  -5    1.67    0.54
   5   0  -5    2.15    0.93
  -5   0   5    2.35    0.54
  -5   0   5    2.19    0.54
  -5   0   5    1.88    0.47
   5   0  -4    0.36    0.22
   5   0  -4    0.55    0.23
   5   0  -4    0.34    0.30
   5   0  -4    0.44    0.30
  -5   0   4    0.47    0.30
  -5   0   4    0.25    0.29
  -5   0   4    0.38    0.28
   5   0  -3    2.15    0.43
   5   0  -3    1.64    0.59
   5   0  -3    1.29    0.60
  -5   0   3    2.40    0.44
  -5   0   3    2.36    0.49
  -5   0   3    2.15    0.62
  -5   0   3    2.26    0.42
  -5   0   3    2.04    0.23
   5   0  -2    9.10    0.99
   5   0  -2    7.72    0.84
  -5   0   2    8.98    0.74
  -5   0   2    7.87    0.70
  -5   0   2    9.36    0.83
  -5   0   2    8.29    0.84
  -5   0   2    9.40    1.11
   5   0  -1    0.22    0.20
   5   0  -1    0.20    0.21
   5   0  -1    0.04    0.12
  -5   0   1    0.22    0.32
  -5   0   1    0.15    0.12
  -5   0   1    0.18    0.23
  -5   0   1    0.20    0.24
  -5   0   1    0.15    0.28
   5   0   0   23.80    1.49
   5   0   0   25.06    1.55
  -5   0   0   26.22    2.14
  -5   0   0   25.17    1.60
  -5   0   0   20.47    1.04
  -5   0   0   26.36    1.68
  -5   0   0   27.00    1.57
  -5   0   0   21.00    1.00
   5   0   1    6.94    0.80
   5   0   1    6.65    0.75
  -5   0  -1    5.71    0.84
  -5   0  -1    6.05    0.82
  -5   0  -1    6.53    1.10
   5   0   2    1.03    0.65
  -5   0  -2    0.51    0.69
  -5   0  -2    0.74    0.42
   5   0   3    1.13    0.53
  -5   0  -3    1.33    0.87
  -5   0  -3    1.38    0.79
  -5   0  -4    2.20    1.06
  -5   0  -4    2.02    0.98
  -5   0  -5   13.72    1.68
  -5   0  -5   14.30    1.48
  -5   0  -6    5.33    1.01
  -5   0  -7    0.42    0.59
  -5   0  -8    0.55    0.49
   5   1 -11    0.80    0.61
   5   1 -11    1.82    0.70
  -5  -1  11    2.25    0.47
   5   1 -10   -0.12    0.23
   5   1 -10    0.12    0.37
  -5  -1  10    0.32    0.31
   5   1  -9    3.26    1.07
   5   1  -9    3.18    1.20
  -5  -1   9    3.60    0.68
   5   1  -8    5.68    1.36
   5   1  -8    5.41    1.17
  -5  -1   8    4.07    0.85
  -5  -1   8    4.95    0.72
   5   1  -7    0.54    0.31
   5   1  -7    0.10    0.41
  -5  -1   7    0.07    0.38
  -5  -1   7    0.20    0.38
   5   1  -6   33.40    2.32
   5   1  -6   38.50    2.46
  -5  -1   6   36.74    2.20
   5   1  -5   30.24    1.76
   5   1  -5   24.93    1.43
   5   1  -5   29.41    1.73
   5   1  -5   29.78    1.94
  -5  -1   5   31.97    2.04
  -5  -1   5   28.90    1.72
  -5  -1   5   26.31    1.68
   5   1  -4   15.09    1.05
   5   1  -4   19.41    1.61
   5   1  -4   18.93    1.30
  -5  -1   4   21.31    1.59
  -5  -1   4   19.47    1.23
  -5  -1   4   18.25    1.12
   5   1  -3    0.39    0.20
   5   1  -3    0.90    0.31
   5   1  -3    0.70    0.27
   5   1  -3    0.46    0.17
  -5  -1   3    0.64    0.46
  -5  -1   3    0.29    0.19
  -5  -1   3    0.75    0.19
  -5  -1   3    0.67    0.26
   5   1  -2  114.00    5.73
   5   1  -2  124.37    6.57
   5   1  -2  112.42    5.73
  -5  -1   2  123.45    6.51
  -5  -1   2  123.99    7.01
  -5  -1   2  128.89    6.62
  -5  -1   2  128.12    6.99
   5   1  -1   59.62    3.32
   5   1  -1   49.29    2.62
   5   1  -1   55.54    2.93
  -5  -1   1   58.53    3.22
  -5  -1   1   58.96    3.73
  -5  -1   1   60.64    3.64
  -5  -1   1   57.85    2.97
   5   1   0   98.42    6.16
   5   1   0   96.03    5.75
  -5  -1   0  101.69    6.31
  -5  -1   0  103.71    5.68
  -5  -1   0   97.09    5.41
  -5  -1   0  103.80    5.54
   5   1   1   16.32    1.34
  -5  -1  -1   17.24    1.47
  -5  -1  -1   17.34    1.98
   5   1   2   14.49    1.35
  -5  -1  -2   15.12    1.99
  -5  -1  -2   16.42    1.51
   5   1   3    4.46    1.19
  -5  -1  -3    4.78    0.97
  -5  -1  -3    5.26    0.95
   5   1   4    0.11    0.55
  -5  -1  -4    0.07    0.41
  -5  -1  -4    0.72    0.45
  -5  -1  -5    2.23    1.15
  -5  -1  -6    0.52    0.71
  -5  -1  -7    0.21    0.46
  -5  -1  -8    0.21    0.15
   5   2 -12    0.69    0.29
   5   2 -11    0.81    0.41
   5   2 -11    0.48    0.35
   5   2 -10    0.36    0.52
   5   2 -10    0.25    0.53
  -5  -2  10    0.14    0.28
   5   2  -9    0.14    0.64
   5   2  -9    0.62    0.46
  -5  -2   9    0.42    0.43
   5   2  -8   80.37    5.60
   5   2  -8   72.81    5.14
  -5  -2   8   51.70    3.88
   5   2  -7   91.54    5.09
  -5  -2   7   70.31    4.08
  -5  -2   7   68.10    4.45
   5   2  -6   42.25    2.64
  -5  -2   6   45.14    2.41
  -5  -2   6   38.94    2.23
   5   2  -5    5.93    1.04
   5   2  -5    6.15    1.09
  -5  -2   5    5.10    0.77
  -5  -2   5    5.82    0.53
   5   2  -4   13.53    1.10
   5   2  -4   13.21    1.07
  -5  -2   4   13.12    1.24
  -5  -2   4   13.66    1.14
   5   2  -3   60.89    3.87
   5   2  -3   51.50    3.19
   5   2  -3   49.79    2.41
  -5  -2   3   54.59    3.26
  -5  -2   3   59.01    3.04
  -5  -2   3   58.20    2.94
   5   2  -2   79.93    4.96
   5   2  -2   69.96    3.66
   5   2  -2   73.82    4.09
  -5  -2   2   78.94    4.87
  -5  -2   2   76.37    4.46
  -5  -2   2   79.77    4.48
  -5  -2   2   81.70    4.05
   5   2  -1    2.95    0.74
   5   2  -1    3.50    0.99
   5   2  -1    2.76    0.36
  -5  -2   1    3.06    0.58
  -5  -2   1    3.44    0.63
  -5  -2   1    3.18    0.52
  -5  -2   1    3.47    0.48
   5   2   0    0.32    0.29
  -5  -2   0    0.18    0.52
  -5  -2   0    0.22    0.47
   5   2   1    3.36    0.71
  -5  -2  -1    3.56    0.72
  -5  -2  -1    3.48    1.10
   5   2   2    0.18    0.36
  -5  -2  -2    0.18    0.38
  -5  -2  -2    0.38    0.39
   5   2   3    6.90    1.05
  -5  -2  -3    7.27    1.65
  -5  -2  -3    8.12    1.18
   5   2   4   29.17    2.91
  -5  -2  -4   33.54    3.45
  -5  -2  -4   36.32    3.57
  -5  -2  -5    1.22    0.90
  -5  -2  -6    0.66    0.45
  -5  -2  -7    0.78    0.51
   5   3 -12    0.73    0.53
   5   3 -11    0.56    0.40
   5   3 -11    0.24    0.29
   5   3 -10   11.94    1.47
   5   3 -10   10.27    1.68
   5   3  -9   16.80    1.77
   5   3  -9   17.25    2.31
   5   3  -8   47.19    3.25
   5   3  -8   50.84    3.65
   5   3  -7   16.91    1.46
   5   3  -6    4.34    0.76
   5   3  -5   21.02    1.95
  -5  -3   5   17.13    1.32
  -5  -3   5   19.46    1.29
   5   3  -4    1.74    0.72
  -5  -3   4    2.04    0.35
  -5  -3   4    2.03    0.31
   5   3  -3   31.06    2.66
   5   3  -3   26.68    2.01
   5   3  -3   26.01    1.66
  -5  -3   3   27.78    1.66
  -5  -3   3   30.49    1.95
  -5  -3   3   28.87    1.54
   5   3  -2    2.19    0.61
   5   3  -2    2.03    0.40
   5   3  -2    1.70    0.62
  -5  -3   2    2.82    0.46
  -5  -3   2    1.92    0.60
  -5  -3   2    1.91    0.58
  -5  -3   2    2.22    0.42
   5   3  -1    0.32    0.20
   5   3  -1    0.48    0.29
  -5  -3   1    0.12    0.34
  -5  -3   1    0.48    0.31
   5   3   0    0.03    0.26
  -5  -3   0    0.22    0.26
  -5  -3   0   -0.11    0.39
   5   3   1   28.56    2.19
  -5  -3  -1   28.91    2.26
  -5  -3  -1   29.17    2.84
   5   3   2   30.83    3.21
  -5  -3  -2   31.47    2.53
  -5  -3  -2   33.84    3.33
   5   3   3   13.41    1.51
  -5  -3  -3   14.51    1.58
  -5  -3  -3   14.79    2.27
   5   3   4    0.44    0.54
  -5  -3  -4    0.22    0.41
  -5  -3  -4    0.27    0.71
  -5  -3  -5    1.11    0.53
  -5  -3  -6    2.60    0.53
   5   4 -12    0.28    0.46
   5   4 -11    1.55    0.59
   5   4 -11    1.00    0.40
   5   4 -10    2.58    0.81
   5   4 -10    1.78    0.93
   5   4  -9    3.49    1.33
   5   4  -9    2.35    1.02
   5   4  -8    7.84    1.07
   5   4  -8    7.76    1.84
   5   4  -7    2.67    0.67
   5   4  -6    7.45    0.99
   5   4  -5   16.23    1.84
   5   4  -4   31.14    1.90
   5   4  -4   22.31    1.25
  -5  -4   4   28.26    1.75
  -5  -4   4   28.85    1.70
  -5  -4   4   28.75    1.53
   5   4  -3   12.18    1.04
   5   4  -3   12.49    1.15
  -5  -4   3   13.07    1.22
  -5  -4   3   13.95    1.10
  -5  -4   3   13.84    1.16
   5   4  -2    1.54    0.61
   5   4  -2    2.13    0.43
  -5  -4   2    2.05    0.65
   5   4  -1    0.44    0.26
   5   4  -1    0.41    0.51
  -5  -4   1    0.47    0.38
  -5  -4   1    0.67    0.49
   5   4   0    5.54    0.84
   5   4   0    7.89    1.36
  -5  -4   0    7.76    1.31
  -5  -4   0    8.19    0.95
   5   4   1   11.14    1.33
  -5  -4  -1   11.95    1.78
  -5  -4  -1   12.01    1.80
   5   4   2    0.43    0.44
  -5  -4  -2    0.33    0.61
  -5  -4  -2    0.30    0.44
   5   4   3    0.52    0.44
  -5  -4  -3    0.11    0.64
  -5  -4  -3    0.60    0.48
   5   4   4    0.59    0.37
  -5  -4  -4    0.26    0.71
  -5  -4  -4    0.38    0.38
  -5  -4  -5    0.19    0.39
  -5  -4  -5    0.27    0.35
  -5  -4  -6    0.21    0.30
  -5  -4  -6    0.02    0.12
   5   5 -12    1.26    0.69
   5   5 -11    7.90    1.49
   5   5 -11    4.83    0.92
   5   5 -10   27.61    3.27
   5   5 -10   24.01    2.57
   5   5  -9    3.45    0.95
   5   5  -9    3.51    1.09
   5   5  -8    2.31    0.67
   5   5  -8    2.21    1.21
   5   5  -7    0.49    0.43
   5   5  -6   39.71    2.70
   5   5  -5   28.04    2.69
   5   5  -4    1.46    0.81
   5   5  -4    1.86    0.32
   5   5  -3    7.95    0.88
   5   5  -3    8.67    0.78
  -5  -5   3    6.94    0.89
   5   5  -2    3.48    0.85
   5   5  -2    3.26    0.60
  -5  -5   2    3.03    0.74
   5   5  -1    0.39    0.42
   5   5  -1    0.27    0.53
  -5  -5   1    0.24    0.38
  -5  -5   1    0.56    0.45
   5   5   0    0.72    0.51
   5   5   0    0.85    0.53
  -5  -5   0    1.02    0.50
  -5  -5   0    1.84    0.48
   5   5   1   -0.03    0.71
  -5  -5  -1    0.38    0.42
  -5  -5  -1    0.55    0.38
   5   5   2    6.34    1.45
  -5  -5  -2    4.58    1.19
  -5  -5  -2    6.16    1.42
   5   5   3    0.70    0.45
  -5  -5  -3    0.83    0.48
  -5  -5  -3    0.15    0.56
   5   5   4    0.13    0.23
  -5  -5  -4    0.07    0.30
  -5  -5  -4    0.05    0.30
  -5  -5  -5    1.71    0.74
   5   6 -12   12.30    1.12
   5   6 -11   19.19    2.09
   5   6 -11   11.20    1.30
   5   6 -10    4.91    0.99
   5   6 -10    3.76    1.10
   5   6  -9    1.03    0.94
   5   6  -9    1.04    0.74
   5   6  -8    0.28    0.33
   5   6  -8   -0.03    0.39
   5   6  -7    0.43    0.45
   5   6  -6    3.36    0.78
   5   6  -5    0.25    0.59
   5   6  -4   -0.02    0.31
   5   6  -4    0.02    0.19
   5   6  -3    1.10    0.51
   5   6  -3    1.37    0.41
   5   6  -2    0.39    0.33
   5   6  -2    0.15    0.50
   5   6  -1   17.47    1.87
   5   6  -1   20.00    2.28
  -5  -6   1   17.29    1.76
   5   6   0    9.51    1.34
   5   6   0   13.42    1.91
  -5  -6   0   11.93    1.19
   5   6   1   -0.36    0.48
  -5  -6  -1    0.02    0.26
   5   6   2    1.12    0.84
  -5  -6  -2    1.31    0.54
   5   6   3    4.17    1.16
  -5  -6  -3    5.84    1.21
   5   6   4    1.17    0.56
  -5  -6  -4    1.75    0.69
  -5  -6  -5    0.91    0.38
   5   7 -12   -0.06    0.27
   5   7 -11   -0.08    0.18
   5   7 -10    0.16    0.39
   5   7  -9    1.61    0.82
   5   7  -8    0.01    0.21
   5   7  -7   25.16    2.16
   5   7  -6   17.14    2.39
   5   7  -5    0.08    0.32
   5   7  -4    0.75    0.60
   5   7  -4    0.10    0.39
   5   7  -3   17.49    1.69
   5   7  -3   16.04    1.44
   5   7  -2    3.67    0.76
   5   7  -2    3.32    1.09
   5   7  -1    3.02    0.61
   5   7  -1    2.58    1.09
   5   7   0   -0.05    0.21
   5   7   0    0.06    0.22
  -5  -7   0    0.01    0.21
   5   7   1    0.33    0.31
  -5  -7  -1   -0.04    0.23
   5   7   2    0.77    0.48
  -5  -7  -2    0.01    0.26
   5   7   3    3.62    0.84
  -5  -7  -3    3.90    0.57
   5   8 -10    1.80    0.64
   5   8  -9   10.49    1.44
   5   8  -8   23.13    1.87
   5   8  -7    0.04    0.27
   5   8  -6    0.55    0.74
   5   8  -5    4.77    1.44
   5   8  -4    6.73    1.42
   5   8  -4    4.88    0.96
   5   8  -3   15.19    2.02
   5   8  -3   10.61    1.65
   5   8  -2    0.62    0.50
   5   8  -2    1.35    0.72
   5   8  -1    0.12    0.25
   5   8  -1    0.08    0.43
   5   8   0    0.00    0.21
   5   8   0   -0.04    0.23
   5   8   1    0.46    0.56
   5   8   2    3.44    0.57
   5   9  -9    3.75    0.57
   5   9  -8    0.31    0.32
   5   9  -7    0.38    0.58
   5   9  -6    7.82    1.13
   5   9  -5    0.78    0.52
   5   9  -4    3.44    1.18
   5   9  -4    2.84    0.53
   5   9  -3    2.44    0.92
   5   9  -3    2.18    0.53
   5   9  -2    2.80    0.58
   5   9  -2    2.07    0.87
   5   9  -1    0.11    0.41
   5   9  -1    0.54    0.36
   5   9   0    0.65    0.29
   5   9   0    2.94    0.46
   5   9   1    1.92    0.66
   5  10  -8    1.56    0.62
   5  10  -7    2.56    0.87
   5  10  -6    0.16    0.29
   5  10  -5    5.09    1.25
   5  10  -4    4.81    0.73
   5  10  -4    3.01    0.47
   5  10  -3    0.75    0.58
   5  10  -3    0.62    0.31
   5  10  -2    0.71    0.52
   5  10  -2    0.91    0.35
   5  10  -1    7.27    0.90
   5  10  -1    8.87    1.08
   5  10   0    2.71    0.49
   5  11  -7    1.18    0.47
   5  11  -6    3.89    0.82
   5  11  -5    0.11    0.32
   5  11  -4    0.00    0.18
   5  11  -3    0.14    0.25
  -6  10   2    1.47    0.52
  -6  10   1    0.03    0.13
  -6  10   1    0.01    0.16
  -6  10   0    1.92    0.72
  -6  10   0    3.28    0.45
  -6  10  -1   -0.02    0.24
  -6  10  -1    0.04    0.16
  -6  10  -2    1.19    0.53
  -6  10  -2    0.92    0.38
  -6  10  -3    0.88    0.49
  -6  10  -3    1.16    0.57
  -6   9   4   -0.03    0.15
  -6   9   3    5.10    0.92
  -6   9   2   20.96    1.45
  -6   9   2   13.27    1.27
  -6   9   1    4.94    1.07
  -6   9   1    4.70    0.63
  -6   9   0    1.12    0.71
  -6   9   0    1.36    0.69
  -6   9  -1    6.55    1.30
  -6   9  -1    6.31    1.24
  -6   9  -2   17.33    1.52
  -6   9  -2   16.04    1.96
  -6   9  -3    7.80    1.43
  -6   9  -3    7.53    0.97
  -6   9  -4   -0.03    0.20
  -6   9  -5    0.16    0.35
  -6   8   6    0.55    0.38
  -6   8   5    1.56    0.62
  -6   8   5    3.39    0.54
  -6   8   4    3.12    0.56
  -6   8   4    6.75    1.03
  -6   8   3    8.98    1.00
  -6   8   2    5.70    0.79
  -6   8   2    3.73    0.59
  -6   8   1   17.20    2.05
  -6   8   1   16.27    1.81
  -6   8   0   21.81    1.79
  -6   8   0   22.52    2.36
  -6   8  -1   21.17    2.57
  -6   8  -1   20.78    1.83
  -6   8  -2    0.09    0.26
  -6   8  -2   -0.04    0.25
  -6   8  -3    0.48    0.52
  -6   8  -3   -0.20    0.53
  -6   8  -4    0.02    0.23
  -6   8  -5    1.52    0.75
  -6   8  -6    0.31    0.26
  -6   7   7    3.61    0.78
  -6   7   7    4.15    0.86
  -6   7   6   19.66    2.17
  -6   7   6   22.62    1.77
  -6   7   5    7.01    1.30
  -6   7   5    8.01    1.39
  -6   7   4    0.43    0.32
  -6   7   4    0.08    0.35
  -6   7   3    0.69    0.41
  -6   7   3    1.60    0.53
  -6   7   2    2.56    0.82
  -6   7   2    4.72    0.83
  -6   7   2    3.85    0.59
  -6   7   1    8.24    1.12
  -6   7   1    7.54    0.96
  -6   7   0    3.32    1.35
  -6   7   0    6.18    1.31
  -6   7  -1    7.78    1.66
  -6   7  -2   17.48    2.31
  -6   7  -3    3.48    0.85
  -6   7  -4    1.10    0.82
  -6   7  -5   10.24    1.13
  -6   7  -6    3.67    0.91
  -6   6   8    2.04    0.62
  -6   6   8    1.29    0.44
  -6   6   7    1.36    0.79
  -6   6   7    1.56    0.53
  -6   6   6    1.02    0.75
  -6   6   6    0.90    0.50
  -6   6   5   -0.24    0.49
  -6   6   5   -0.03    0.49
  -6   6   4    4.09    0.80
  -6   6   4    4.48    1.28
  -6   6   3    0.14    0.30
  -6   6   3    0.15    0.33
  -6   6   2    8.90    1.36
  -6   6   2   10.05    1.17
  -6   6   2    7.54    0.86
  -6   6   1    6.41    0.81
  -6   6   1    8.31    1.12
  -6   6   0   21.06    2.41
  -6   6  -1    7.54    1.57
  -6   6  -2   10.71    1.83
  -6   6  -3    7.18    1.05
  -6   6  -4    3.09    1.16
  -6   6  -5    0.53    0.42
  -6   6  -6    0.22    0.44
  -6   6  -7    0.23    0.34
  -6   5   9    0.81    0.33
  -6   5   9    0.59    0.48
  -6   5   8    0.02    0.30
  -6   5   8    0.25    0.29
  -6   5   7   13.80    2.09
  -6   5   7   13.80    2.03
  -6   5   6   47.38    4.19
  -6   5   6   47.12    3.51
   6  -5  -5   24.19    2.02
  -6   5   5   26.00    2.81
  -6   5   5   24.69    2.66
   6  -5  -4    0.00    0.23
  -6   5   4    0.10    0.41
  -6   5   4    0.11    0.28
  -6   5   3   27.83    2.11
  -6   5   3   26.24    2.74
  -6   5   2    0.69    0.66
  -6   5   2    0.37    0.54
  -6   5   1    4.65    1.23
  -6   5   1    3.89    0.97
  -6   5   0    5.91    0.89
  -6   5   0    4.50    0.97
  -6   5  -1    0.01    0.30
  -6   5  -1    0.01    0.13
  -6   5  -2    0.70    0.46
  -6   5  -3    0.47    0.63
  -6   5  -4   17.62    2.16
  -6   5  -5   12.26    1.71
  -6   5  -6    3.36    0.63
  -6   5  -7    0.02    0.13
  -6   4  10    2.07    0.37
  -6   4  10    1.38    0.57
  -6   4   9   10.25    1.09
  -6   4   9    8.55    1.06
  -6   4   8   13.72    1.53
  -6   4   8   12.96    1.40
   6  -4  -7    0.20    0.59
  -6   4   7    0.12    0.59
  -6   4   7    0.23    0.53
   6  -4  -6    1.49    0.97
  -6   4   6    2.29    1.01
  -6   4   6    1.20    0.61
   6  -4  -5    9.24    1.66
  -6   4   5    8.84    1.74
  -6   4   5    9.29    1.55
   6  -4  -4   30.16    2.29
  -6   4   4   33.97    3.12
  -6   4   4   32.56    2.33
   6  -4  -3   15.48    1.63
  -6   4   3   19.19    1.59
  -6   4   3   19.16    2.07
  -6   4   2   18.71    2.11
  -6   4   2   17.93    1.54
  -6   4   1   17.14    1.92
  -6   4   1   16.37    1.80
  -6   4   0    2.27    0.88
  -6   4   0    2.44    0.76
  -6   4  -1    0.94    0.72
  -6   4  -1    1.23    0.57
  -6   4  -2    4.25    0.87
  -6   4  -2    5.21    1.12
  -6   4  -3   17.93    1.55
  -6   4  -4    3.57    1.03
  -6   4  -5    0.30    0.43
  -6   4  -5    0.18    0.23
  -6   4  -6    0.56    0.49
  -6   4  -6    0.56    0.28
  -6   4  -7    8.42    0.87
  -6   4  -7    6.23    0.86
  -6   3  10    5.91    0.97
  -6   3  10    5.92    1.08
   6  -3  -9    2.39    0.98
  -6   3   9    2.22    0.63
  -6   3   9    1.74    0.87
   6  -3  -8    3.47    0.84
  -6   3   8    3.93    0.85
  -6   3   8    3.18    1.12
   6  -3  -7    9.15    1.34
  -6   3   7    9.50    1.71
  -6   3   7    7.67    1.12
   6  -3  -6    0.44    0.48
  -6   3   6    0.25    0.46
  -6   3   6    0.62    0.61
   6  -3  -5    1.03    0.57
  -6   3   5    1.29    0.83
  -6   3   5    1.37    0.71
   6  -3  -4    8.51    1.41
  -6   3   4    9.68    1.01
  -6   3   4    9.85    1.59
   6  -3  -3    8.91    1.24
  -6   3   3   10.29    1.35
  -6   3   3   10.89    1.50
  -6   3   2   48.01    2.98
  -6   3   2   49.43    3.56
  -6   3   1   16.79    1.79
  -6   3   1   16.42    1.70
  -6   3   0    7.84    1.26
  -6   3   0    7.33    0.83
  -6   3  -1   25.28    2.25
  -6   3  -1   24.07    2.16
  -6   3  -2   18.33    1.79
  -6   3  -2   15.46    1.21
  -6   3  -2   19.53    1.80
  -6   3  -3    1.37    0.61
  -6   3  -3    1.05    0.44
  -6   3  -3    1.57    0.62
  -6   3  -4   17.24    1.86
  -6   3  -4   17.68    1.54
  -6   3  -5   14.05    1.57
  -6   3  -5   13.98    1.38
  -6   3  -6    2.09    0.41
  -6   3  -6    2.47    0.53
  -6   3  -7    0.57    0.45
  -6   2  11    0.46    0.40
   6  -2 -10    1.13    0.86
  -6   2  10    1.69    0.74
  -6   2  10    3.02    0.55
   6  -2  -9    9.09    1.67
  -6   2   9    7.05    1.07
  -6   2   9    7.53    1.44
   6  -2  -8    1.41    0.64
  -6   2   8    0.67    0.54
  -6   2   8    0.87    0.46
   6  -2  -7    0.30    0.42
  -6   2   7    0.22    0.38
  -6   2   7    0.11    0.49
   6  -2  -6    8.93    1.86
  -6   2   6    9.97    1.65
  -6   2   6    8.56    1.02
   6  -2  -5    1.56    0.59
  -6   2   5    1.36    0.64
  -6   2   5    1.44    0.59
   6  -2  -4   29.19    2.52
  -6   2   4   29.14    1.88
  -6   2   4   32.73    2.84
   6  -2  -3   15.27    1.45
  -6   2   3   16.84    1.88
  -6   2   3   16.60    1.48
  -6   2   3   15.67    1.13
   6  -2  -2    4.33    0.70
  -6   2   2    5.95    0.76
  -6   2   2    4.06    0.45
  -6   2   2    5.87    0.63
   6  -2  -1   48.23    2.90
  -6   2   1   53.05    3.60
  -6   2   1   39.39    2.22
  -6   2   1   50.06    3.13
  -6   2   0    6.32    0.61
  -6   2   0    6.88    0.96
  -6   2   0    8.25    0.87
  -6   2  -1    0.24    0.24
  -6   2  -1    0.24    0.24
  -6   2  -1    0.34    0.47
  -6   2  -2   -0.02    0.14
  -6   2  -2    0.03    0.17
  -6   2  -2   -0.06    0.19
  -6   2  -3    2.25    0.76
  -6   2  -3    3.79    0.68
  -6   2  -3    3.10    0.96
  -6   2  -4    9.05    1.59
  -6   2  -5    7.68    1.10
  -6   2  -6    0.55    0.59
  -6   2  -7    6.14    1.09
  -6   1  11    8.05    1.13
   6  -1 -10    9.32    1.44
  -6   1  10    6.02    1.10
  -6   1  10    6.90    1.24
   6  -1  -9    8.17    1.70
  -6   1   9    7.00    1.30
  -6   1   9    6.74    0.94
   6  -1  -8    0.29    0.75
  -6   1   8    0.30    0.55
  -6   1   8    0.46    0.53
   6  -1  -7   20.73    2.71
  -6   1   7   19.41    2.28
  -6   1   7   17.62    2.01
   6  -1  -6   23.86    2.06
  -6   1   6   23.83    2.44
  -6   1   6   21.67    1.69
   6  -1  -5    1.67    0.78
  -6   1   5    0.73    0.54
  -6   1   5    2.20    0.79
   6  -1  -4    5.04    0.53
   6  -1  -4    5.69    1.11
  -6   1   4    6.03    0.79
  -6   1   4    4.95    0.56
   6  -1  -3    0.73    0.31
   6  -1  -3    1.10    0.30
   6  -1  -3    1.30    0.36
  -6   1   3    1.34    0.34
  -6   1   3    1.28    0.70
  -6   1   3    1.19    0.42
  -6   1   3    0.84    0.36
   6  -1  -2    7.06    0.91
   6  -1  -2    5.89    0.75
  -6   1   2    8.96    1.28
  -6   1   2    6.77    0.60
  -6   1   2    7.90    0.87
  -6   1   1    0.82    0.30
  -6   1   1    0.81    0.34
  -6   1   1    0.44    0.28
  -6   1   1    0.77    0.60
  -6   1   0   21.50    1.43
  -6   1   0   16.90    1.12
  -6   1   0   24.25    1.67
  -6   1   0   18.18    1.07
  -6   1  -1   18.45    1.98
  -6   1  -1   20.73    2.16
  -6   1  -2    1.86    0.57
  -6   1  -2    1.97    0.87
  -6   1  -3    1.61    0.61
  -6   1  -3    1.29    0.55
  -6   1  -4   26.10    2.97
  -6   1  -5   41.10    3.12
  -6   1  -6    3.27    1.09
  -6   1  -7    0.10    0.34
   6   0 -11    0.97    0.69
  -6   0  11    2.17    0.42
   6   0 -10    0.18    0.54
  -6   0  10    0.10    0.32
  -6   0  10    0.28    0.38
   6   0  -9   -0.32    0.44
  -6   0   9    0.18    0.30
  -6   0   9    0.05    0.20
   6   0  -8    7.31    1.00
   6   0  -8   16.34    2.13
  -6   0   8   12.70    1.60
  -6   0   8   12.75    1.29
   6   0  -7    6.50    1.39
   6   0  -7    3.66    0.92
  -6   0   7    4.87    0.76
  -6   0   7    3.50    0.64
   6   0  -6    0.77    0.72
  -6   0   6    0.52    0.26
  -6   0   6    0.33    0.35
   6   0  -5    2.83    0.64
  -6   0   5    1.99    0.37
  -6   0   5    3.16    0.82
   6   0  -4    0.11    0.23
   6   0  -4    0.36    0.38
  -6   0   4    0.21    0.25
  -6   0   4    0.00    0.20
   6   0  -3   24.87    1.89
   6   0  -3   21.78    1.38
  -6   0   3   25.36    1.70
  -6   0   3   22.56    1.46
   6   0  -2   18.96    1.16
  -6   0   2   25.63    1.61
  -6   0   2   24.43    1.64
  -6   0   2   24.07    1.68
  -6   0   1   40.27    2.85
  -6   0   1   39.57    2.58
  -6   0   0   12.48    1.59
  -6   0   0   11.91    1.22
  -6   0  -1    0.58    0.66
  -6   0  -1    0.34    0.63
  -6   0  -2    5.28    1.42
  -6   0  -2    5.70    0.95
  -6   0  -3   10.01    1.36
  -6   0  -3    9.41    1.88
  -6   0  -4    3.33    1.35
  -6   0  -5    0.64    0.49
  -6   0  -6    0.78    0.69
  -6   0  -7    1.04    0.54
   6   1 -11    0.01    0.14
   6   1 -11    0.02    0.25
  -6  -1  11   -0.01    0.16
   6   1 -10    0.35    0.26
   6   1 -10    0.30    0.36
  -6  -1  10    0.08    0.22
   6   1  -9    0.72    0.56
   6   1  -9    0.87    0.76
  -6  -1   9    0.57    0.33
   6   1  -8   19.29    1.73
   6   1  -8   14.36    1.39
  -6  -1   8   14.35    1.64
  -6  -1   8   11.64    1.48
   6   1  -7   21.58    2.60
  -6  -1   7   16.23    1.40
   6   1  -6   18.72    2.18
  -6  -1   6   18.91    1.90
   6   1  -5   14.75    1.76
  -6  -1   5   14.09    1.17
   6   1  -4   20.12    1.45
  -6  -1   4   20.37    1.48
   6   1  -3   51.75    2.87
  -6  -1   3   56.26    3.26
  -6  -1   3   54.10    3.01
   6   1  -2   11.20    0.88
   6   1  -2    9.66    0.96
  -6  -1   2   13.41    1.57
  -6  -1   2   11.53    1.10
   6   1  -1   -0.08    0.14
  -6  -1   1   -0.06    0.26
  -6  -1   1    0.13    0.17
   6   1   0    2.85    0.62
  -6  -1   0    3.07    0.73
  -6  -1   0    3.22    0.70
   6   1   1   14.01    1.92
  -6  -1  -1   15.80    2.19
  -6  -1  -1   15.41    1.57
   6   1   2    6.84    1.62
  -6  -1  -2    8.73    1.19
  -6  -1  -2    7.58    1.21
  -6  -1  -3   14.79    2.43
  -6  -1  -3   14.87    2.28
  -6  -1  -4    4.28    1.46
  -6  -1  -5    1.88    1.05
  -6  -1  -6    1.47    0.51
   6   2 -11    0.00    0.19
   6   2 -11    0.15    0.31
   6   2 -10    0.05    0.53
   6   2 -10    0.54    0.56
   6   2  -9    7.65    1.61
   6   2  -9    8.93    1.25
   6   2  -8    5.08    1.05
   6   2  -8    4.98    0.93
   6   2  -7    0.06    0.49
  -6  -2   7   -0.13    0.19
   6   2  -6    0.77    0.69
  -6  -2   6    0.66    0.46
   6   2  -5    4.87    1.12
  -6  -2   5    4.83    0.89
   6   2  -4    0.20    0.23
  -6  -2   4   -0.04    0.34
   6   2  -3    0.82    0.39
   6   2  -3    1.38    0.53
  -6  -2   3    1.31    0.44
  -6  -2   3    1.24    0.61
   6   2  -2   17.49    1.16
   6   2  -2   18.64    1.30
  -6  -2   2   22.32    2.23
  -6  -2   2   21.42    1.97
   6   2  -1    0.36    0.50
  -6  -2   1    0.46    0.42
  -6  -2   1    0.46    0.37
   6   2   0    0.43    0.40
  -6  -2   0   -0.16    0.30
  -6  -2   0    0.12    0.45
   6   2   1    7.63    1.55
  -6  -2  -1    7.78    1.19
  -6  -2  -1    9.73    1.74
   6   2   2    7.04    1.50
  -6  -2  -2    5.76    1.66
  -6  -2  -2    6.38    1.15
   6   2   3    6.07    1.54
  -6  -2  -3    6.07    1.20
  -6  -2  -3    6.67    1.14
  -6  -2  -4    0.09    0.50
  -6  -2  -5    0.19    0.51
  -6  -2  -6    0.92    0.55
   6   3 -12    0.04    0.22
   6   3 -11    0.51    0.35
   6   3 -11    0.07    0.50
   6   3 -10    6.03    1.05
   6   3 -10    6.93    1.02
   6   3  -9    1.55    0.67
   6   3  -9    1.88    0.73
   6   3  -8   -0.13    0.31
   6   3  -8   -0.04    0.35
   6   3  -7   31.32    2.39
   6   3  -6   -0.10    0.23
  -6  -3   6    0.07    0.13
   6   3  -5   26.44    1.87
  -6  -3   5   23.07    1.54
   6   3  -4   36.60    2.36
  -6  -3   4   36.96    2.67
   6   3  -3   24.75    1.65
   6   3  -3   22.02    1.72
  -6  -3   3   26.95    2.14
   6   3  -2    0.54    0.28
   6   3  -2    0.47    0.50
  -6  -3   2    0.98    0.50
  -6  -3   2    1.03    0.56
   6   3  -1   21.81    2.24
  -6  -3   1   23.96    1.97
  -6  -3   1   23.48    1.94
   6   3   0   18.48    1.71
  -6  -3   0   20.88    1.82
  -6  -3   0   19.44    1.84
   6   3   1   36.60    2.93
  -6  -3  -1   38.70    3.84
  -6  -3  -1   39.75    3.04
   6   3   2    4.96    1.44
  -6  -3  -2    4.93    1.06
  -6  -3  -2    5.67    1.57
   6   3   3    0.48    0.52
  -6  -3  -3    0.02    0.38
  -6  -3  -3    0.19    0.42
  -6  -3  -4    0.04    0.38
  -6  -3  -4    0.03    0.42
  -6  -3  -5    0.12    0.24
   6   4 -12   -0.01    0.22
   6   4 -11    2.09    0.57
   6   4 -11    0.52    0.71
   6   4 -10    7.78    1.16
   6   4 -10    8.59    1.58
   6   4  -9    6.11    1.11
   6   4  -9    7.04    1.14
   6   4  -8   -0.19    0.30
   6   4  -8    0.13    0.33
   6   4  -7   43.78    3.05
   6   4  -6   60.03    3.83
   6   4  -5   36.81    2.57
   6   4  -4    2.95    0.58
  -6  -4   4    2.13    0.45
   6   4  -3    0.05    0.21
   6   4  -3    0.13    0.25
  -6  -4   3    0.02    0.19
   6   4  -2    7.08    0.80
   6   4  -2    8.07    1.23
  -6  -4   2    8.46    0.91
   6   4  -1   22.52    1.91
  -6  -4   1   25.91    2.56
  -6  -4   1   25.71    2.82
   6   4   0    0.98    0.89
  -6  -4   0    1.05    0.57
  -6  -4   0    1.25    0.57
   6   4   1    7.78    1.20
  -6  -4  -1    7.29    1.16
  -6  -4  -1    7.92    1.19
   6   4   2    1.01    0.88
  -6  -4  -2    0.34    0.81
  -6  -4  -2    1.37    0.60
   6   4   3   -0.22    0.28
  -6  -4  -3    0.13    0.42
  -6  -4  -3    0.04    0.50
  -6  -4  -4    0.45    0.54
  -6  -4  -4    0.91    0.68
  -6  -4  -5   10.34    1.22
  -6  -4  -5    6.30    0.72
   6   5 -12    8.81    0.92
   6   5 -11    7.93    1.49
   6   5 -11    6.31    0.80
   6   5 -10    0.70    0.77
   6   5 -10    0.66    0.48
   6   5  -9    7.65    1.19
   6   5  -9    8.05    1.56
   6   5  -8    4.18    1.02
   6   5  -8    0.65    0.78
   6   5  -7   47.76    4.13
   6   5  -6    6.10    1.42
   6   5  -5    0.52    0.65
   6   5  -4    0.14    0.45
   6   5  -3    0.67    0.55
   6   5  -3    0.51    0.46
  -6  -5   3    0.43    0.42
   6   5  -2    7.13    0.85
   6   5  -2    7.43    1.24
  -6  -5   2    6.80    1.14
   6   5  -1    3.14    0.73
  -6  -5   1    3.57    0.71
   6   5   0    6.33    1.02
  -6  -5   0    7.46    1.43
  -6  -5   0    5.87    1.08
   6   5   1    0.50    0.80
  -6  -5  -1    1.10    0.72
  -6  -5  -1    0.64    0.50
   6   5   2    5.56    1.34
  -6  -5  -2    4.32    0.81
  -6  -5  -2    5.03    1.31
   6   5   3    4.47    1.07
  -6  -5  -3    4.22    0.69
  -6  -5  -3    5.76    1.19
  -6  -5  -4    8.56    0.93
   6   6 -12    9.44    1.25
   6   6 -11    0.84    0.66
   6   6 -11    0.54    0.45
   6   6 -10   -0.17    0.23
   6   6 -10    0.12    0.22
   6   6  -9   -0.05    0.46
   6   6  -9   -0.07    0.44
   6   6  -8    0.54    0.47
   6   6  -7    9.84    1.78
   6   6  -6    1.97    1.03
   6   6  -5   10.34    1.79
   6   6  -4    3.34    0.76
   6   6  -3    7.87    0.98
   6   6  -3    6.65    0.86
   6   6  -2    7.95    1.34
   6   6  -2    9.43    1.13
   6   6  -1    0.74    0.53
   6   6  -1    2.76    0.53
  -6  -6   1   -0.06    0.40
   6   6   0    0.78    0.44
  -6  -6   0   -0.02    0.56
   6   6   1    0.05    0.36
  -6  -6  -1    0.01    0.21
   6   6   2    2.13    0.58
  -6  -6  -2    2.00    0.83
   6   6   3   -0.03    0.19
  -6  -6  -3   -0.08    0.29
   6   7 -11    1.36    0.45
   6   7 -10    5.63    1.19
   6   7  -9   13.74    1.91
   6   7  -8    9.77    1.76
   6   7  -7    1.63    0.68
   6   7  -6    0.04    0.28
   6   7  -5    2.62    0.75
   6   7  -4   15.50    1.91
   6   7  -4    8.11    1.19
   6   7  -3    1.26    0.49
   6   7  -3    0.90    0.43
   6   7  -2    3.73    0.97
   6   7  -2    4.99    1.13
   6   7  -1    5.41    0.73
   6   7  -1    9.17    1.03
   6   7   0    0.03    0.30
  -6  -7   0    0.00    0.12
   6   7   1    0.04    0.42
  -6  -7  -1    0.18    0.29
   6   7   2    0.16    0.26
  -6  -7  -2   -0.15    0.20
   6   8 -10    8.10    1.16
   6   8  -9    6.24    1.22
   6   8  -8    0.12    0.46
   6   8  -7    5.90    1.00
   6   8  -6    0.88    0.52
   6   8  -5    1.94    1.04
   6   8  -4    0.46    0.41
   6   8  -4    0.33    0.24
   6   8  -3    1.25    0.71
   6   8  -3    0.96    0.58
   6   8  -2    0.16    0.44
   6   8  -2    0.44    0.32
   6   8  -1    0.10    0.22
   6   8  -1    0.02    0.22
   6   8   0    3.30    0.62
   6   8   1    4.02    0.80
   6   9  -9    5.21    0.90
   6   9  -8   -0.07    0.23
   6   9  -7    0.27    0.50
   6   9  -6    5.70    1.31
   6   9  -5   11.11    1.20
   6   9  -4    0.68    0.37
   6   9  -4    0.21    0.31
   6   9  -3    0.23    0.25
   6   9  -3    0.12    0.21
   6   9  -2    0.64    0.44
   6   9  -2    0.93    0.51
   6   9  -1    0.65    0.30
   6   9   0    0.82    0.42
   6  10  -8    3.42    0.70
   6  10  -7    7.47    0.78
   6  10  -6    0.01    0.16
   6  10  -5    0.00    0.22
   6  10  -4    0.00    0.11
   6  10  -3    0.00    0.14
  -7   9   3   12.78    1.28
  -7   9   2    6.03    0.95
  -7   9   1    2.77    0.49
  -7   9   1    2.05    0.45
  -7   9   0   14.68    1.12
  -7   9   0   13.04    1.31
  -7   9  -1   13.32    1.09
  -7   9  -1   14.26    1.11
  -7   9  -2    6.16    0.95
  -7   9  -2    5.24    0.61
  -7   9  -3    0.57    0.28
  -7   9  -3    0.51    0.27
  -7   8   5    7.57    0.74
  -7   8   4    0.89    0.55
  -7   8   3    0.12    0.34
  -7   8   2    5.00    0.91
  -7   8   2    2.57    0.40
  -7   8   1    4.94    0.73
  -7   8   1    3.95    0.83
  -7   8   0    0.27    0.30
  -7   8   0    0.10    0.43
  -7   8  -1   11.83    1.21
  -7   8  -1   13.23    1.23
  -7   8  -2    2.69    1.08
  -7   8  -2    4.65    0.71
  -7   8  -3    0.16    0.24
  -7   8  -3    0.04    0.22
  -7   8  -4    0.20    0.37
  -7   7   7    2.68    0.36
  -7   7   6    0.08    0.28
  -7   7   6   -0.20    0.21
  -7   7   5    4.33    0.97
  -7   7   5    6.34    0.76
  -7   7   4    2.29    0.53
  -7   7   4    2.93    0.60
  -7   7   3   -0.04    0.17
  -7   7   3    0.19    0.24
  -7   7   2    3.62    0.82
  -7   7   2    7.42    0.88
  -7   7   2    4.66    0.81
  -7   7   1   28.71    2.09
  -7   7   1   26.37    2.34
  -7   7   0   21.64    2.31
  -7   7   0   21.84    2.32
  -7   7  -1    4.27    0.83
  -7   7  -1    4.67    0.86
  -7   7  -2    2.06    0.67
  -7   7  -2   -0.05    0.47
  -7   7  -3    5.82    0.87
  -7   7  -3    0.17    0.58
  -7   7  -4   11.64    1.47
  -7   7  -5    0.06    0.16
  -7   6   8    0.16    0.28
  -7   6   8    0.22    0.19
  -7   6   7    9.35    1.32
  -7   6   7    8.81    1.26
  -7   6   6   20.55    1.70
  -7   6   6   19.21    2.16
  -7   6   5    7.42    1.34
  -7   6   5    7.20    1.37
  -7   6   4    5.28    0.84
  -7   6   4    5.26    0.82
  -7   6   3    2.96    0.94
  -7   6   3    3.17    0.72
  -7   6   2   16.99    1.93
  -7   6   2   21.09    2.21
  -7   6   2   15.09    1.58
  -7   6   1    8.20    1.28
  -7   6   1   11.84    1.25
  -7   6   1   11.23    1.14
  -7   6   0    7.20    1.04
  -7   6  -1    5.44    0.87
  -7   6  -2    7.64    1.43
  -7   6  -3   -0.23    0.50
  -7   6  -4    0.55    0.53
  -7   6  -5    2.65    0.47
  -7   5   9    1.03    0.24
  -7   5   8    4.97    1.01
  -7   5   8    4.62    0.99
  -7   5   7    8.94    1.04
  -7   5   7    7.54    0.99
  -7   5   6    5.90    1.34
  -7   5   6    5.67    1.32
  -7   5   5   14.46    1.53
  -7   5   5   14.44    1.44
  -7   5   4   11.19    1.75
  -7   5   4   10.10    1.20
  -7   5   3    0.12    0.28
  -7   5   3    0.12    0.29
  -7   5   2    2.05    0.64
  -7   5   2    2.35    0.88
  -7   5   1    0.35    0.63
  -7   5   1    0.54    0.35
  -7   5   0    0.68    0.59
  -7   5   0    0.30    0.48
  -7   5  -1    3.84    1.10
  -7   5  -2    4.79    0.81
  -7   5  -3   30.81    2.77
  -7   5  -4    5.34    0.75
  -7   5  -5    0.14    0.19
  -7   4   9    0.75    0.54
  -7   4   9    0.84    0.49
  -7   4   8    0.16    0.36
  -7   4   8   -0.22    0.33
   7  -4  -7    0.12    0.29
  -7   4   7    0.15    0.20
  -7   4   7   -0.17    0.18
   7  -4  -6   -0.24    0.36
  -7   4   6    0.05    0.26
  -7   4   6    0.03    0.35
   7  -4  -5    1.09    0.51
  -7   4   5    2.20    0.63
  -7   4   5    0.98    0.80
   7  -4  -4    0.19    0.25
  -7   4   4    0.23    0.34
  -7   4   4    0.19    0.49
  -7   4   3   19.65    1.72
  -7   4   3   21.40    2.30
  -7   4   2    4.62    1.10
  -7   4   2    4.81    0.85
  -7   4   1   10.86    1.60
  -7   4   1   10.25    1.13
  -7   4   0    3.16    0.93
  -7   4   0    2.56    0.90
  -7   4  -1   17.35    1.91
  -7   4  -1   15.64    1.76
  -7   4  -2   13.90    1.56
  -7   4  -2    9.42    1.29
  -7   4  -3    4.36    0.98
  -7   4  -4    0.04    0.27
  -7   4  -5    0.14    0.25
  -7   3  10    3.40    0.45
  -7   3  10    2.56    0.68
   7  -3  -9    5.50    0.80
  -7   3   9    5.62    0.77
  -7   3   9    4.35    0.72
   7  -3  -8   12.27    1.33
  -7   3   8   11.88    1.30
  -7   3   8    9.93    1.16
   7  -3  -7    0.40    0.43
  -7   3   7    0.05    0.59
  -7   3   7    0.29    0.33
   7  -3  -6   11.73    1.39
  -7   3   6   12.74    1.53
  -7   3   6   12.25    1.73
   7  -3  -5   55.62    4.41
  -7   3   5   53.01    4.02
  -7   3   5   60.66    4.11
   7  -3  -4   41.57    3.48
  -7   3   4   50.96    3.25
  -7   3   4   54.76    3.56
  -7   3   3    0.05    0.23
  -7   3   3    0.25    0.42
  -7   3   2    5.97    0.80
  -7   3   2    7.47    0.98
  -7   3   1    1.25    0.50
  -7   3   1    0.79    0.60
  -7   3   0    5.15    0.78
  -7   3   0    3.79    0.65
  -7   3  -1    4.80    1.00
  -7   3  -1    2.97    0.59
  -7   3  -2    3.18    0.62
  -7   3  -2    2.40    0.52
  -7   3  -3    0.93    0.37
  -7   3  -3    0.59    0.50
  -7   3  -4   -0.21    0.23
  -7   3  -5    3.62    0.74
   7  -2 -10   13.59    1.10
  -7   2  10   10.92    1.03
  -7   2  10    8.83    0.96
   7  -2  -9    5.94    0.90
  -7   2   9    5.36    0.82
  -7   2   9    4.37    0.72
   7  -2  -8    6.89    1.54
  -7   2   8    6.27    0.94
  -7   2   8    4.76    1.09
   7  -2  -7   13.82    1.49
  -7   2   7   12.96    1.94
  -7   2   7    9.19    1.13
   7  -2  -6    0.72    0.70
  -7   2   6    0.82    0.45
  -7   2   6    0.34    0.35
   7  -2  -5    1.07    0.69
  -7   2   5    0.60    0.54
  -7   2   5    1.18    0.76
   7  -2  -4    0.08    0.34
  -7   2   4    0.09    0.29
  -7   2   4    0.04    0.44
  -7   2   3    6.85    1.02
  -7   2   3    8.61    1.47
  -7   2   2    8.69    1.02
  -7   2   2    6.24    0.98
  -7   2   1   12.44    1.22
  -7   2   1    8.11    1.14
  -7   2   0   26.66    1.96
  -7   2   0   16.46    1.64
  -7   2  -1   15.83    1.46
  -7   2  -1   11.98    1.13
  -7   2  -2    1.78    0.71
  -7   2  -2    1.76    0.58
  -7   2  -3    0.34    0.51
  -7   2  -3    0.36    0.34
  -7   2  -4    4.43    0.97
  -7   2  -4    6.03    1.17
  -7   2  -5    1.23    0.54
  -7   2  -5    4.09    0.57
  -7   2  -6    0.06    0.24
   7  -1 -10    1.18    0.67
  -7   1  10    0.86    0.47
  -7   1  10    0.90    0.46
   7  -1  -9    0.58    0.47
  -7   1   9    0.29    0.53
  -7   1   9    0.46    0.43
   7  -1  -8    4.05    1.29
  -7   1   8    3.68    1.06
  -7   1   8    2.13    0.83
   7  -1  -7    6.80    1.55
  -7   1   7    5.74    1.32
  -7   1   7    3.86    0.95
   7  -1  -6   12.51    1.35
  -7   1   6    7.80    0.91
  -7   1   6   12.48    1.28
   7  -1  -5   14.52    1.44
  -7   1   5   16.40    2.10
   7  -1  -4    4.35    0.69
  -7   1   4    5.60    0.86
  -7   1   3    7.15    1.40
  -7   1   2    9.01    1.57
  -7   1   1   77.36    5.46
  -7   1   1   68.50    4.65
  -7   1   0   14.71    1.31
  -7   1   0   16.73    2.05
  -7   1  -1    1.27    0.48
  -7   1  -1    1.13    0.87
  -7   1  -2    1.75    0.87
  -7   1  -2    1.55    0.92
  -7   1  -3   11.54    1.34
  -7   1  -3   11.27    1.79
  -7   1  -4    1.50    0.77
  -7   1  -4    0.97    0.68
  -7   1  -5    4.36    0.69
  -7   1  -5    3.17    0.53
  -7   1  -6    0.75    0.31
   7   0 -11    0.19    0.36
   7   0 -10    0.00    0.29
  -7   0  10    0.14    0.16
  -7   0  10    0.07    0.22
   7   0  -9    1.57    0.57
  -7   0   9    0.98    0.56
  -7   0   9    0.46    0.45
   7   0  -8   16.58    2.41
  -7   0   8   12.25    1.76
   7   0  -7    9.19    1.73
  -7   0   7    6.99    0.98
   7   0  -6    1.38    0.60
  -7   0   6    1.23    0.78
   7   0  -5   25.24    2.06
  -7   0   5   25.48    2.53
   7   0  -4   -0.07    0.39
  -7   0   4   -0.16    0.30
   7   0  -3   15.87    1.57
  -7   0   3   20.43    1.66
  -7   0   2   25.52    2.64
  -7   0   1    0.91    0.44
  -7   0   1    0.57    0.76
  -7   0   0    7.60    1.39
  -7   0   0    6.61    1.60
  -7   0  -1    1.25    0.57
  -7   0  -1    1.04    0.94
  -7   0  -2   -0.43    0.40
  -7   0  -2   -0.10    0.42
  -7   0  -3    0.15    0.53
  -7   0  -4    0.21    0.35
  -7   0  -5    0.65    0.37
  -7   0  -5    0.42    0.46
  -7   0  -6    4.85    0.57
   7   1 -11    1.82    0.49
   7   1 -10    4.74    1.23
   7   1  -9    9.12    1.08
   7   1  -9   18.89    2.09
  -7  -1   9    8.96    1.32
   7   1  -8    7.68    1.12
   7   1  -8    4.67    1.08
  -7  -1   8    5.78    1.09
   7   1  -7    0.49    0.52
  -7  -1   7    0.59    0.36
   7   1  -6    0.49    0.49
  -7  -1   6    0.59    0.39
   7   1  -5   15.21    1.45
  -7  -1   5   13.29    1.32
   7   1  -4    0.95    0.38
  -7  -1   4    0.67    0.67
   7   1  -3    4.64    0.82
  -7  -1   3    6.31    1.28
  -7  -1   2    6.98    0.99
  -7  -1   1    0.96    0.85
  -7  -1   1    1.54    0.87
  -7  -1   0    0.42    0.74
  -7  -1   0    0.70    0.51
  -7  -1  -1    2.92    1.21
  -7  -1  -1    2.85    0.85
  -7  -1  -2   22.68    2.85
  -7  -1  -2   21.98    2.84
  -7  -1  -3    2.30    1.14
  -7  -1  -4    0.32    0.38
  -7  -1  -5    1.71    0.79
  -7  -1  -5    2.57    0.67
   7   2 -11    0.00    0.49
   7   2 -11    4.49    0.72
   7   2 -10    2.99    0.94
   7   2 -10    4.75    0.86
   7   2  -9    1.04    0.51
   7   2  -9    2.07    0.63
   7   2  -8    6.25    1.60
   7   2  -8    4.81    1.32
   7   2  -7    2.68    1.08
  -7  -2   7    1.30    0.65
   7   2  -6    7.55    1.36
  -7  -2   6    5.41    0.78
   7   2  -5    1.44    0.55
  -7  -2   5    1.96    0.50
   7   2  -4    4.51    0.70
  -7  -2   4    5.23    1.09
   7   2  -3    6.33    0.99
  -7  -2   3    7.95    1.36
   7   2  -2    7.73    1.22
  -7  -2   2    9.11    1.53
   7   2  -1    3.50    0.73
  -7  -2   1    3.76    0.88
  -7  -2   1    3.47    1.23
   7   2   0   12.92    1.94
  -7  -2   0   12.58    2.12
  -7  -2   0   12.58    1.46
   7   2   1   10.92    1.41
  -7  -2  -1   10.78    2.05
  -7  -2  -1   11.37    2.05
  -7  -2  -2    0.47    0.58
  -7  -2  -2    0.05    0.41
  -7  -2  -3   -0.14    0.46
  -7  -2  -3   -0.03    0.28
  -7  -2  -4   -0.09    0.40
  -7  -2  -5    0.56    0.30
  -7  -2  -5   -0.07    0.16
   7   3 -11    0.00    0.33
   7   3 -11    1.87    0.54
   7   3 -10    5.28    1.23
   7   3 -10    6.64    1.03
   7   3  -9   -0.36    0.37
   7   3  -9    0.24    0.46
   7   3  -8    5.76    1.52
   7   3  -8    4.26    0.94
   7   3  -7    3.92    0.88
   7   3  -6   26.36    1.99
  -7  -3   6   18.78    1.89
   7   3  -5   26.29    2.44
  -7  -3   5   21.74    2.09
   7   3  -4   16.09    1.78
  -7  -3   4   16.40    1.78
   7   3  -3    0.19    0.35
   7   3  -3    0.27    0.25
  -7  -3   3    0.45    0.49
   7   3  -2   15.15    1.67
  -7  -3   2   16.44    1.56
   7   3  -1    1.70    0.83
  -7  -3   1    2.07    0.73
  -7  -3   1    1.76    0.67
   7   3   0    0.75    0.45
  -7  -3   0    0.18    0.86
  -7  -3   0    0.54    0.75
   7   3   1    1.53    0.68
  -7  -3  -1    1.72    0.67
  -7  -3  -1    1.54    1.06
  -7  -3  -2    0.92    0.54
  -7  -3  -2    0.46    0.81
  -7  -3  -3    1.16    0.71
  -7  -3  -3    0.24    0.66
  -7  -3  -4    1.04    0.45
  -7  -3  -4    2.16    0.71
   7   4 -11    5.38    0.79
   7   4 -11    5.79    0.79
   7   4 -10    0.46    0.61
   7   4 -10    0.42    0.61
   7   4  -9    1.26    0.66
   7   4  -9    1.53    0.87
   7   4  -8    1.58    0.96
   7   4  -7    6.71    1.56
   7   4  -6   -0.18    0.51
   7   4  -5    0.29    0.35
   7   4  -4    1.41    0.45
  -7  -4   4    0.79    0.58
   7   4  -3    0.32    0.39
   7   4  -3    0.06    0.35
  -7  -4   3    0.32    0.42
   7   4  -2    0.93    0.42
  -7  -4   2    0.94    0.45
   7   4  -1   10.81    1.25
  -7  -4   1   11.20    1.35
   7   4   0    6.30    1.02
  -7  -4   0    6.94    1.18
  -7  -4   0    7.04    1.48
   7   4   1    0.36    0.36
  -7  -4  -1    0.14    0.39
  -7  -4  -1    0.19    0.61
   7   4   2    0.83    0.49
  -7  -4  -2    0.71    0.70
  -7  -4  -2    0.80    0.73
  -7  -4  -3    0.39    0.35
  -7  -4  -4    4.16    0.56
   7   5 -11    1.57    0.78
   7   5 -11    1.78    0.45
   7   5 -10    0.50    0.65
   7   5 -10    0.57    0.43
   7   5  -9    1.32    0.64
   7   5  -9    1.10    0.88
   7   5  -8   -0.02    0.25
   7   5  -7    3.94    0.86
   7   5  -6   35.47    2.63
   7   5  -5    1.71    0.86
   7   5  -4    5.34    1.20
   7   5  -3   13.94    1.27
   7   5  -3   12.31    1.48
  -7  -5   3   11.88    1.14
   7   5  -2   10.54    1.17
  -7  -5   2    9.47    1.44
   7   5  -1    1.52    0.68
  -7  -5   1   -0.04    0.66
   7   5   0    0.96    0.63
  -7  -5   0    0.01    0.59
   7   5   1    2.67    0.65
  -7  -5  -1    2.77    0.63
   7   5   2    6.11    0.85
  -7  -5  -2    5.85    1.15
  -7  -5  -3    2.33    0.69
   7   6 -11    0.18    0.41
   7   6 -11    0.22    0.34
   7   6 -10    1.09    0.77
   7   6 -10    1.21    0.51
   7   6  -9    5.05    0.87
   7   6  -9    4.93    0.92
   7   6  -8   14.77    1.52
   7   6  -8   13.31    1.67
   7   6  -7    0.09    0.31
   7   6  -6   17.62    1.68
   7   6  -5   10.49    1.27
   7   6  -4   14.30    1.42
   7   6  -3    0.21    0.28
   7   6  -3    0.53    0.45
   7   6  -2    0.11    0.26
   7   6  -1    0.00    0.33
  -7  -6   1    0.03    0.16
   7   6   0    3.50    0.95
  -7  -6   0    2.92    0.58
   7   6   1   -0.17    0.47
  -7  -6  -1    0.39    0.25
  -7  -6  -2    2.29    0.37
   7   7 -10    6.62    0.83
   7   7  -9    2.27    0.93
   7   7  -8    2.62    0.71
   7   7  -7   -0.01    0.32
   7   7  -6   13.10    1.40
   7   7  -5    2.99    1.02
   7   7  -4    0.03    0.21
   7   7  -3    1.32    0.59
   7   7  -3    1.14    0.37
   7   7  -2    0.22    0.40
   7   7  -1    0.48    0.33
   7   7   0    0.65    0.50
   7   7   1    1.89    0.40
   7   8  -9    1.71    0.70
   7   8  -8    0.52    0.39
   7   8  -7    0.00    0.16
   7   8  -6    0.00    0.18
   7   8  -5    3.28    0.68
   7   8  -4    5.78    1.08
   7   8  -3    0.65    0.39
   7   8  -3    0.33    0.35
   7   8  -2   -0.03    0.22
   7   8  -1    1.25    0.50
   7   9  -8    2.96    0.52
   7   9  -7    3.22    0.57
   7   9  -6    0.00    0.22
   7   9  -5    0.00    0.18
   7   9  -4    0.00    0.17
  -8   8   3   -0.01    0.20
  -8   8   2    0.61    0.28
  -8   8   1    5.01    0.62
  -8   8   0    5.18    0.61
  -8   8   0    5.27    0.75
  -8   8  -1    2.41    0.44
  -8   8  -1    3.61    0.62
  -8   8  -2    0.71    0.21
  -8   7   5    0.05    0.16
  -8   7   4    0.12    0.34
  -8   7   4    0.87    0.30
  -8   7   3    1.96    0.60
  -8   7   3    4.87    0.58
  -8   7   2   26.25    2.19
  -8   7   1    8.10    1.17
  -8   7   1    6.83    0.96
  -8   7   0    0.65    0.52
  -8   7   0    0.73    0.49
  -8   7  -1    4.35    0.89
  -8   7  -1    4.22    0.64
  -8   7  -2    8.91    1.14
  -8   7  -2   10.95    1.23
  -8   7  -3    6.96    0.68
  -8   6   7    1.63    0.40
  -8   6   6    2.39    0.45
  -8   6   6    0.88    0.63
  -8   6   5    4.01    0.66
  -8   6   5    4.76    0.64
  -8   6   4    9.63    1.34
  -8   6   4   10.06    1.04
  -8   6   3    4.88    0.99
  -8   6   3    4.60    1.05
  -8   6   2    0.39    0.25
  -8   6   2    0.31    0.28
  -8   6   2    0.14    0.19
  -8   6   1   -0.08    0.17
  -8   6   1    0.01    0.23
  -8   6   1   -0.30    0.32
  -8   6   0    0.21    0.26
  -8   6   0    0.08    0.27
  -8   6  -1    0.42    0.47
  -8   6  -2    9.68    0.96
  -8   6  -3    5.86    0.64
  -8   6  -4    2.99    0.48
  -8   5   8    0.02    0.13
  -8   5   7    0.32    0.41
  -8   5   7    0.18    0.35
  -8   5   6    2.31    0.51
  -8   5   6    0.97    0.46
  -8   5   5    0.37    0.48
  -8   5   5    0.22    0.29
  -8   5   4    5.49    0.83
  -8   5   4    4.22    0.73
  -8   5   3   17.28    1.99
  -8   5   3   15.52    1.83
  -8   5   2    1.69    0.45
  -8   5   2    0.69    0.38
  -8   5   2    2.14    0.49
  -8   5   1    9.44    1.36
  -8   5   1    8.82    1.28
  -8   5   0   10.70    1.00
  -8   5   0    7.24    1.16
  -8   5  -1   17.44    1.81
  -8   5  -2    4.91    0.66
  -8   5  -3    0.27    0.20
  -8   4   8    1.68    0.45
  -8   4   8    1.19    0.56
  -8   4   7    0.50    0.35
  -8   4   7    0.29    0.44
  -8   4   6   13.16    1.36
  -8   4   6   10.07    1.46
  -8   4   5   34.96    2.51
  -8   4   5   25.94    2.57
  -8   4   4   25.48    2.59
  -8   4   4   21.41    2.06
  -8   4   3    4.78    1.09
  -8   4   3    7.42    1.34
  -8   4   2    0.08    0.29
  -8   4   2   -0.04    0.36
  -8   4   1    6.85    0.88
  -8   4   1    9.56    1.44
  -8   4   0    9.71    1.32
  -8   4   0   10.40    1.43
  -8   4  -1    1.16    0.39
  -8   4  -1    1.30    0.40
  -8   4  -2    0.18    0.23
  -8   4  -2    0.01    0.15
  -8   3   9    0.45    0.32
  -8   3   9    0.07    0.16
   8  -3  -8    0.15    0.48
  -8   3   8    0.40    0.31
  -8   3   8    0.27    0.24
   8  -3  -7    5.93    0.85
  -8   3   7    6.57    1.36
  -8   3   7    5.23    1.00
   8  -3  -6    8.81    1.01
  -8   3   6   12.55    1.77
  -8   3   6    7.64    1.27
   8  -3  -5    4.72    0.73
  -8   3   5    5.65    1.01
  -8   3   5    8.98    1.45
  -8   3   4    0.14    0.40
  -8   3   4    0.59    0.41
  -8   3   3    2.14    0.71
  -8   3   3    3.81    1.09
  -8   3   2    0.97    0.54
  -8   3   2    2.04    0.82
  -8   3   1    0.28    0.56
  -8   3   0    9.01    1.51
  -8   3  -1    1.80    0.77
  -8   3  -2    0.48    0.46
  -8   3  -3    0.17    0.26
   8  -2  -9    0.54    0.48
  -8   2   9    0.52    0.41
  -8   2   9    0.28    0.18
   8  -2  -8    2.39    0.64
  -8   2   8    2.80    0.57
  -8   2   8    1.04    0.60
   8  -2  -7    0.05    0.42
  -8   2   7    0.26    0.42
  -8   2   7    0.04    0.17
   8  -2  -6    1.50    0.66
  -8   2   6    1.13    0.49
  -8   2   6    0.42    0.31
   8  -2  -5    6.05    1.21
  -8   2   5    8.47    1.06
  -8   2   4   -0.15    0.53
  -8   2   3    0.09    0.30
  -8   2   2   15.80    2.19
  -8   2   1   11.41    1.32
  -8   2   0    4.60    1.25
  -8   2  -1    0.70    0.43
  -8   2  -2    3.07    0.83
  -8   2  -2    1.67    0.49
  -8   2  -3    8.04    0.84
  -8   2  -3    5.56    1.08
  -8   2  -4    1.34    0.45
  -8   2  -4    0.87    0.35
   8  -1 -10    1.46    0.37
  -8   1  10    0.61    0.30
   8  -1  -9    2.60    0.64
  -8   1   9    2.25    0.74
   8  -1  -8    9.75    1.22
  -8   1   8    9.26    1.50
   8  -1  -7   28.35    2.89
  -8   1   7   26.12    2.81
   8  -1  -6    0.87    0.75
  -8   1   6    1.24    0.79
   8  -1  -5    1.39    0.50
  -8   1   5    1.85    0.63
  -8   1   4   34.72    2.65
  -8   1   3   33.96    3.28
  -8   1   2    1.67    0.99
  -8   1   1    0.22    0.57
  -8   1   0    6.99    1.59
  -8   1  -1    0.34    0.50
  -8   1  -1    0.06    0.26
  -8   1  -2   -0.24    0.36
  -8   1  -2    0.03    0.20
  -8   1  -3    3.61    0.64
  -8   1  -3    3.07    0.61
  -8   1  -4    2.66    0.62
  -8   1  -4    3.27    0.74
   8   0 -10    4.89    0.73
   8   0  -9   28.11    2.52
  -8   0   9   16.64    1.92
   8   0  -8   10.88    1.77
  -8   0   8    8.65    1.38
   8   0  -7    3.75    1.18
  -8   0   7    2.96    1.02
   8   0  -6    0.39    0.59
  -8   0   6    0.45    0.57
   8   0  -5    0.23    0.22
  -8   0   5   -0.48    0.39
  -8   0   4    1.31    0.85
  -8   0   3    0.06    0.30
  -8   0   2    0.45    0.69
  -8   0   1    0.91    0.58
  -8   0   0    6.28    1.44
  -8   0   0    4.91    0.91
  -8   0  -1    7.40    1.49
  -8   0  -1    7.46    1.12
  -8   0  -2   15.83    1.59
  -8   0  -2   18.63    1.67
  -8   0  -3    1.53    0.52
  -8   0  -3    1.68    0.75
  -8   0  -4   -0.09    0.28
  -8   0  -4   -0.09    0.21
   8   1 -11   10.16    1.18
   8   1 -10    1.73    0.79
   8   1  -9    0.28    0.35
  -8  -1   9    0.11    0.27
   8   1  -8    1.09    0.71
   8   1  -8    0.28    0.43
  -8  -1   8    0.78    0.50
   8   1  -7    0.09    0.25
  -8  -1   7   -0.06    0.30
   8   1  -6    4.58    1.08
  -8  -1   6    2.03    1.00
   8   1  -5    7.53    0.98
  -8  -1   5    8.24    1.04
  -8  -1   4   20.82    1.85
  -8  -1   3   19.01    2.32
  -8  -1   2    1.66    1.00
  -8  -1   1    3.52    1.26
  -8  -1   0   35.37    2.95
  -8  -1   0   36.53    3.61
  -8  -1  -1   16.43    1.80
  -8  -1  -1   17.47    1.76
  -8  -1  -2    0.26    0.46
  -8  -1  -2    0.02    0.29
  -8  -1  -3    0.26    0.31
  -8  -1  -3    0.19    0.46
  -8  -1  -4    0.74    0.42
   8   2 -11   -0.03    0.16
   8   2 -10    0.00    0.36
   8   2 -10    1.92    0.61
   8   2  -9    0.00    0.50
   8   2  -9    1.80    0.69
   8   2  -8    1.78    0.87
   8   2  -8    0.89    0.70
   8   2  -7    4.14    1.26
  -8  -2   7    2.77    0.81
   8   2  -6    9.34    1.70
  -8  -2   6    7.93    1.33
   8   2  -5    2.48    1.00
  -8  -2   5    3.24    0.66
   8   2  -4   10.66    1.59
  -8  -2   4   15.47    1.44
  -8  -2   3    4.04    1.25
  -8  -2   2    5.65    1.39
  -8  -2   1   13.46    1.52
  -8  -2   0    1.39    0.93
  -8  -2  -1    0.09    0.26
  -8  -2  -1   -0.14    0.26
  -8  -2  -2   -0.11    0.37
  -8  -2  -2    0.04    0.37
  -8  -2  -3    0.05    0.31
   8   3 -11    0.65    0.48
   8   3 -10    0.00    0.53
   8   3 -10    1.96    0.68
   8   3  -9    0.08    0.20
   8   3  -9   -0.15    0.22
   8   3  -8    9.64    1.65
   8   3  -8    6.24    1.07
   8   3  -7    6.53    1.56
   8   3  -6    0.58    0.60
  -8  -3   6    0.49    0.45
   8   3  -5    0.54    0.55
  -8  -3   5    0.64    0.34
   8   3  -4    0.34    0.29
  -8  -3   4    0.66    0.52
  -8  -3   3    0.24    0.33
  -8  -3   2    3.31    0.75
  -8  -3   1    5.22    1.38
  -8  -3   0    0.32    0.61
  -8  -3  -1    0.13    0.32
  -8  -3  -2    0.03    0.31
  -8  -3  -3    4.67    0.61
   8   4 -11    0.53    0.29
   8   4 -10    0.04    0.22
   8   4 -10    0.13    0.25
   8   4  -9    2.00    0.90
   8   4  -9    1.19    0.52
   8   4  -8    0.58    0.47
   8   4  -8    0.60    0.47
   8   4  -7   10.63    1.22
   8   4  -6    0.10    0.42
   8   4  -5    0.59    0.55
   8   4  -4   -0.04    0.26
  -8  -4   4   -0.03    0.18
  -8  -4   3    0.89    0.43
  -8  -4   2    6.09    0.92
  -8  -4   1    4.85    1.19
  -8  -4   0    0.40    0.36
  -8  -4  -1    0.99    0.65
  -8  -4  -2    1.24    0.59
   8   5 -10    0.47    0.36
   8   5 -10    0.81    0.38
   8   5  -9    7.99    1.08
   8   5  -9    7.47    0.99
   8   5  -8    0.67    0.47
   8   5  -8    0.39    0.46
   8   5  -7    9.50    1.17
   8   5  -6    0.38    0.54
   8   5  -5    7.33    1.26
   8   5  -4   10.19    1.31
  -8  -5   3    6.51    0.81
   8   5  -2    0.02    0.25
  -8  -5   2    0.36    0.25
  -8  -5   1    0.42    0.46
  -8  -5   0    0.27    0.26
  -8  -5  -1    0.33    0.36
   8   6 -10    5.49    1.01
   8   6 -10    6.19    1.04
   8   6  -9    0.44    0.49
   8   6  -9    0.01    0.53
   8   6  -8    2.97    0.66
   8   6  -8    2.63    1.09
   8   6  -7    0.36    0.55
   8   6  -6    0.84    0.41
   8   6  -5    0.07    0.21
   8   6  -4    0.33    0.24
  -8  -6   2    0.15    0.22
  -8  -6   1    0.02    0.11
   8   7  -9    2.75    0.67
   8   7  -9    0.01    0.74
   8   7  -8    0.01    0.15
   8   7  -7    0.00    0.21
   8   7  -6    0.00    0.16
   8   7  -5   15.81    1.52
   8   7  -4    2.58    0.56
   8   8  -8   -0.01    0.13
   8   8  -7    6.03    0.67
   8   8  -6    0.00    0.12
  -9   6   4    1.72    0.28
  -9   6   4    0.55    0.43
  -9   6   3    8.40    0.96
  -9   6   3    8.42    0.98
  -9   6   2    1.85    0.34
  -9   6   1    0.38    0.28
  -9   6   0    0.47    0.23
  -9   6  -1    8.23    0.63
  -9   5   6    1.24    0.54
  -9   5   5   20.59    1.46
  -9   5   5   12.84    1.39
  -9   5   4    7.43    1.05
  -9   5   4    4.35    0.80
  -9   5   3    0.52    0.39
  -9   5   3    0.15    0.19
  -9   5   2    1.08    0.33
  -9   5   2    0.58    0.26
  -9   5   1    8.30    1.01
  -9   5   1    6.89    0.89
  -9   5   1    8.90    1.05
  -9   5   0    3.27    0.54
  -9   5   0    3.02    0.52
  -9   4   7    5.43    0.91
  -9   4   6    7.30    0.77
  -9   4   6    3.46    0.66
  -9   4   5    4.62    0.87
  -9   4   5    1.09    0.55
  -9   4   4    1.07    0.37
  -9   4   4    0.27    0.23
  -9   4   3    0.86    0.32
  -9   4   3    2.95    0.51
  -9   4   2    4.39    1.00
  -9   4   1    0.15    0.36
  -9   4   0    2.42    0.44
  -9   4  -1    0.25    0.25
  -9   3   8    0.87    0.49
  -9   3   7    0.68    0.54
  -9   3   6    3.61    1.01
  -9   3   5    0.39    0.55
  -9   3   4   -0.07    0.41
  -9   3   3    2.34    0.94
  -9   3   2   14.94    1.90
  -9   3   1    7.21    1.26
  -9   3   0    9.92    1.39
  -9   3  -1    0.85    0.48
   9  -2  -8    5.33    0.68
  -9   2   8    7.04    0.76
   9  -2  -7    6.41    0.79
  -9   2   7    9.48    1.33
   9  -2  -6    0.89    0.52
  -9   2   6    2.86    0.80
  -9   2   5    6.77    1.39
  -9   2   4   18.60    1.63
  -9   2   3   25.64    2.10
  -9   2   2    9.62    1.18
  -9   2   1    2.99    1.02
  -9   2   0    0.47    0.36
  -9   2  -1    2.21    0.76
  -9   2  -2    1.00    0.46
   9  -1  -9   10.53    0.83
  -9   1   9    7.98    0.80
   9  -1  -8    3.53    0.61
  -9   1   8    4.02    0.84
   9  -1  -7    0.11    0.30
  -9   1   7   -0.02    0.35
   9  -1  -6    0.44    0.31
  -9   1   6    0.96    0.60
  -9   1   5    5.51    1.25
  -9   1   4    9.23    1.19
  -9   1   3    0.91    0.49
  -9   1   2    0.03    0.24
  -9   1   1    6.45    1.39
  -9   1   0   -0.06    0.25
  -9   1  -1    5.52    1.11
  -9   1  -2    3.92    0.81
   9   0  -9    0.04    0.18
  -9   0   9    0.03    0.17
   9   0  -8    0.71    0.37
  -9   0   8    0.41    0.46
   9   0  -7    0.13    0.25
  -9   0   7    0.31    0.40
   9   0  -6    0.19    0.37
  -9   0   6    0.25    0.30
  -9   0   5    0.72    0.45
  -9   0   4   16.11    2.08
  -9   0   3    2.02    0.63
  -9   0   2    0.09    0.44
  -9   0   1    3.68    0.79
  -9   0   0    5.06    1.25
  -9   0  -1    0.68    0.40
  -9   0  -2    0.05    0.18
   9   1 -10    7.30    0.98
   9   1  -9    8.09    1.24
   9   1  -8    0.87    0.58
  -9  -1   8    0.68    0.42
   9   1  -7    4.50    1.09
  -9  -1   7    4.57    0.97
   9   1  -6   12.91    1.72
  -9  -1   6   16.65    1.49
  -9  -1   5    3.33    0.71
  -9  -1   4   -0.14    0.46
  -9  -1   3    6.42    1.03
  -9  -1   2    7.36    1.54
  -9  -1   1    3.74    0.83
  -9  -1   0    0.31    0.57
  -9  -1  -1    6.77    1.32
  -9  -1  -2    1.42    0.40
   9   2 -10    1.37    0.57
   9   2  -9    0.31    0.43
   9   2  -8   17.02    1.57
   9   2  -8    6.11    0.87
   9   2  -7    7.08    0.80
  -9  -2   7    3.45    0.88
   9   2  -6    1.84    0.68
  -9  -2   6    1.49    0.69
  -9  -2   5    2.74    0.83
  -9  -2   4    2.05    0.84
  -9  -2   3    1.92    0.88
  -9  -2   2    0.19    0.50
  -9  -2   1    2.27    0.96
  -9  -2   0    0.50    0.39
  -9  -2  -1    2.99    0.57
   9   3 -10    1.51    0.59
   9   3  -9    0.01    0.31
   9   3  -9    2.11    0.41
   9   3  -8    0.08    0.21
   9   3  -8    0.00    0.28
   9   3  -7    2.40    0.80
   9   3  -6    4.65    0.89
  -9  -3   6    3.19    0.73
  -9  -3   5    1.93    0.64
  -9  -3   4    1.58    0.68
  -9  -3   3    5.86    1.20
  -9  -3   2   17.78    2.03
  -9  -3   1    0.64    0.59
  -9  -3   0    0.78    0.37
  -9  -3  -1    5.82    0.95
   9   4  -9    0.79    0.38
   9   4  -9    2.08    0.62
   9   4  -8    3.74    0.92
   9   4  -8    3.38    0.67
   9   4  -7    3.00    0.62
   9   4  -6    0.10    0.33
   9   4  -5    0.94    0.44
  -9  -4   5    0.57    0.40
  -9  -4   4    0.59    0.28
  -9  -4   3    2.47    0.49
  -9  -4   2    4.02    0.86
  -9  -4   1   -0.06    0.27
  -9  -4   0    1.46    0.54
   9   5  -9    0.73    0.35
   9   5  -9    1.01    0.35
   9   5  -8   -0.15    0.36
   9   5  -8   -0.16    0.41
   9   5  -7    0.00    0.21
   9   5  -6    0.69    0.48
   9   5  -5    0.14    0.24
  -9  -5   3    0.13    0.19
   9   6  -8    0.19    0.28
   9   6  -8    0.18    0.35
   9   6  -7    0.00    0.28
   9   6  -7   -0.12    0.21
   9   6  -6    3.33    0.58
 -10   4   5    4.89    0.67
 -10   4   4    0.69    0.29
 -10   4   3    0.58    0.41
 -10   4   2    7.24    0.74
 -10   3   6    0.37    0.25
 -10   3   5    0.80    0.53
 -10   3   4   13.12    1.14
 -10   3   3   13.54    1.55
 -10   3   2    0.52    0.29
 -10   3   1   -0.13    0.28
 -10   2   7    0.04    0.14
 -10   2   6    1.35    0.58
 -10   2   5    3.89    0.62
 -10   2   4    6.15    1.15
 -10   2   3    0.35    0.29
 -10   2   2    0.22    0.40
 -10   2   1    0.34    0.40
 -10   2   0   -0.08    0.14
 -10   1   7   -0.04    0.15
 -10   1   6    0.82    0.54
 -10   1   5    1.27    0.43
 -10   1   4    4.48    1.00
 -10   1   3    1.10    0.45
 -10   1   2    1.50    0.73
 -10   1   1    1.62    0.44
 -10   1   0    5.09    0.85
 -10   0   7    5.74    0.65
 -10   0   6    7.40    1.12
 -10   0   5    8.72    1.27
 -10   0   4    1.33    0.71
 -10   0   3    2.38    0.85
 -10   0   2    6.44    0.84
 -10   0   1    8.43    1.28
 -10   0   0    2.45    0.66
 -10  -1   7    3.89    0.66
 -10  -1   6    0.08    0.28
 -10  -1   5    0.66    0.33
 -10  -1   4    0.22    0.42
 -10  -1   3    1.53    0.69
 -10  -1   2    0.06    0.32
 -10  -1   1    1.06    0.57
  10   2  -6    0.00    0.19
 -10  -2   6    0.99    0.30
 -10  -2   5    0.02    0.21
 -10  -2   4    0.16    0.23
 -10  -2   3    5.76    1.00
 -10  -2   2    3.54    0.57
 -10  -2   1    0.27    0.35
 -10  -3   4    0.63    0.36
 -10  -3   3    0.31    0.20
   0   0   0    0.00    0.00
;
_shelx_hkl_checksum     65150
_shelx_res_file
;
TITL LNAb in P-1
    lnab.res
    created by SHELXL-2018/3 at 13:02:38 on 31-Jul-2023
CELL  1.54178   8.7211  10.4194  10.5243  106.426  109.090   90.373
ZERR     1.00   0.0002   0.0002   0.0007    0.007    0.008    0.006
LATT   1
SFAC  C    H    N    O    CL   CU
UNIT  38   32   4    6   2    2
SIZE     0.02   0.09   0.13
L.S. 10
TEMP -150
ACTA
SHEL 8.7  0.88
BOND $H
OMIT 1 -11 5
OMIT -3 -10 8
OMIT 1 -9 8
OMIT -2 -8 10
OMIT 1 -11 6
OMIT 0 -10 6
OMIT 2 -9 8
OMIT 1 -9 9
rem SIMU 0.004 C11 C12 C13 c14 c15 c16 c17 c18 c19 c20
HTAB
HTAB O2 Cl1
EQIV $1 -x, -y, -z+1
HTAB O2 Cl1_$1
CONF
WGHT    0.051400    0.146900
FVAR       0.18004
CU1   6    0.330001    0.321644    0.965246    11.00000    0.03202    0.03466 =
         0.03465    0.01827    0.01638    0.01775
CL1   5    0.116389    0.131537    0.771710    11.00000    0.03167    0.04002 =
         0.03672    0.01642    0.01362    0.01287
O1    4    0.175354    0.417722    1.040830    11.00000    0.03664    0.03914 =
         0.03469    0.02172    0.01999    0.02015
C1    1    0.070351    0.479570    0.972295    11.00000    0.02987    0.02205 =
         0.02735    0.00935    0.01202    0.00519
C2    1    0.072763    0.514315    0.856853    11.00000    0.02664    0.03404 =
         0.03214    0.01555    0.01109    0.01297
AFIX  43
H2    2   -0.017613    0.555390    0.812000    11.00000   -1.20000
AFIX   0
O3    4    0.321095    0.430106    0.842094    11.00000    0.02972    0.03506 =
         0.03880    0.01561    0.01347    0.01978
C3    1    0.200118    0.493725    0.798696    11.00000    0.03138    0.02432 =
         0.02641    0.00981    0.00898    0.00259
C4    1    0.197512    0.550612    0.683723    11.00000    0.02485    0.03246 =
         0.02987    0.00897    0.00503    0.00304
C5    1    0.299212    0.507355    0.605851    11.00000    0.02918    0.03914 =
         0.03803    0.02098    0.01351    0.01069
AFIX  43
H5    2    0.372026    0.443341    0.628745    11.00000   -1.20000
AFIX   0
C6    1    0.296299    0.555539    0.496347    11.00000    0.03904    0.05001 =
         0.04215    0.02120    0.01776    0.00401
AFIX  43
H6    2    0.365425    0.523306    0.443454    11.00000   -1.20000
AFIX   0
C7    1    0.193870    0.650261    0.462670    11.00000    0.05173    0.04584 =
         0.03566    0.02510    0.01296   -0.00486
AFIX  43
H7    2    0.193055    0.683511    0.387222    11.00000   -1.20000
AFIX   0
C8    1    0.092151    0.696914    0.538910    11.00000    0.03578    0.03494 =
         0.04761    0.02032    0.00806    0.00789
AFIX  43
H8    2    0.022438    0.763064    0.516788    11.00000   -1.20000
AFIX   0
C9    1    0.092562    0.646922    0.646987    11.00000    0.03068    0.03803 =
         0.03031    0.01960    0.01008    0.00817
AFIX  43
H9    2    0.020939    0.677797    0.697730    11.00000   -1.20000
AFIX   0
N11   3    0.534090    0.245145    0.944463    11.00000    0.02731    0.03239 =
         0.03113    0.01142    0.01626    0.01108
C11   1    0.601387    0.256362    0.850076    11.00000    0.03827    0.03171 =
         0.03415    0.01180    0.01388    0.01344
AFIX  43
H11   2    0.549680    0.303493    0.785150    11.00000   -1.20000
AFIX   0
C12   1    0.742522    0.202042    0.844053    11.00000    0.03776    0.03724 =
         0.03685    0.01333    0.02244    0.01240
AFIX  43
H12   2    0.788780    0.212980    0.777127    11.00000   -1.20000
AFIX   0
C13   1    0.817011    0.130942    0.936756    11.00000    0.03179    0.02774 =
         0.03608    0.01274    0.01513    0.01138
AFIX  43
H13   2    0.914522    0.092053    0.933922    11.00000   -1.20000
AFIX   0
C14   1    0.747490    0.117714    1.032641    11.00000    0.03379    0.02833 =
         0.02686    0.01683    0.01060    0.01052
AFIX  43
H14   2    0.796296    0.069566    1.097313    11.00000   -1.20000
AFIX   0
C15   1    0.605396    0.175420    1.033875    11.00000    0.02822    0.02117 =
         0.02485    0.00967    0.01063    0.00641
C16   1    0.522689    0.169918    1.135068    11.00000    0.02408    0.02732 =
         0.03368    0.01260    0.01017    0.00777
C17   1    0.573341    0.103989    1.236420    11.00000    0.03352    0.02371 =
         0.03384    0.02278    0.01132    0.00950
AFIX  43
H17   2    0.667767    0.057482    1.244906    11.00000   -1.20000
AFIX   0
C18   1    0.485047    0.106134    1.326139    11.00000    0.04287    0.03027 =
         0.02943    0.01872    0.01326    0.00552
AFIX  43
H18   2    0.519826    0.063659    1.398103    11.00000   -1.20000
AFIX   0
C19   1    0.344662    0.172125    1.307478    11.00000    0.03822    0.03694 =
         0.04143    0.01349    0.02237    0.01293
AFIX  43
H19   2    0.280783    0.173765    1.365635    11.00000   -1.20000
AFIX   0
C20   1    0.299354    0.234873    1.204139    11.00000    0.03759    0.02920 =
         0.03908    0.02062    0.01865    0.01274
AFIX  43
H20   2    0.203908    0.280215    1.193139    11.00000   -1.20000
AFIX   0
N12   3    0.384627    0.234911    1.117463    11.00000    0.03072    0.02716 =
         0.03249    0.01193    0.01553    0.00849
O2    4    0.212838    0.035465    0.491070    11.00000    0.04433    0.07950 =
         0.04633    0.02831    0.01870    0.01526
H2A   2    0.177699    0.058706    0.556716    11.00000   -1.20000
H2B   2    0.109625   -0.013147    0.419761    11.00000   -1.20000
HKLF 4
REM  LNAb in P-1
REM wR2 = 0.1210, GooF = S = 1.129, Restrained GooF = 1.129 for all data
REM R1 = 0.0474 for 1901 Fo > 4sig(Fo) and 0.0615 for all 2552 data
REM 241 parameters refined using 0 restraints
END
WGHT      0.0522      0.1360
REM Instructions for potential hydrogen bonds
HTAB C11 O3
EQIV $3 -x+1, -y, -z+2
HTAB C14 Cl1_$3
HTAB C17 Cl1_$3
EQIV $4 x, y, z+1
HTAB C19 O2_$4
HTAB C20 O1
HTAB O2 Cl1
HTAB O2 Cl1_$1
REM Highest difference peak  0.574,  deepest hole -0.490,  1-sigma level  0.080
Q1    1   0.2110  0.2332  0.9260  11.00000  0.05    0.57
Q2    1   0.3334  0.2198  1.0257  11.00000  0.05    0.57
Q3    1   0.1129  0.2282  0.7176  11.00000  0.05    0.43
Q4    1   0.3291  0.4278  0.9153  11.00000  0.05    0.41
Q5    1   0.0103  0.0472  0.7303  11.00000  0.05    0.40
Q6    1   0.4097  0.4382  1.1183  11.00000  0.05    0.38
Q7    1   0.4629  0.4077  1.0207  11.00000  0.05    0.37
Q8    1   0.5830  0.1478  1.1991  11.00000  0.05    0.37
Q9    1   0.3848  0.2076  0.9192  11.00000  0.05    0.37
Q10   1   0.2437  0.4222  1.0085  11.00000  0.05    0.35
Q11   1   0.5607  0.1599  1.0776  11.00000  0.05    0.35
Q12   1   0.3388  0.3280  1.0932  11.00000  0.05    0.33
Q13   1   0.2797  0.4148  0.8051  11.00000  0.05    0.33
Q14   1   0.1312  0.0515  0.8455  11.00000  0.05    0.33
Q15   1   0.2317  0.2131  0.8248  11.00000  0.05    0.32
Q16   1   0.4004  0.3047  0.8724  11.00000  0.05    0.32
Q17   1   0.2309  0.1298  0.8608  11.00000  0.05    0.32
Q18   1   0.2039  0.3170  0.8479  11.00000  0.05    0.30
Q19   1   0.5280  0.1561  1.2994  11.00000  0.05    0.30
Q20   1   0.3408  0.2012  1.1317  11.00000  0.05    0.29
;
_shelx_res_checksum     82452
