# Supplementary material for: μ-1,6-Dioxo-1,6-di­phenyl­hexane-3,4-diolato-bis­[(2,2′-bi­pyridine)­chlorido­copper(II)] dihydrate
Source: IUCrdata. 2023 Aug 30;8(Pt 8):x230713. doi: 10.1107/S2414314623007137 (PMC10483540; doi:10.1107/S2414314623007137)
Supplement: Supplementary file 2 [file x-08-x230713-Isup2.hkl]

data_I                                                                          
_shelx_title ' LNAb in P-1'                                                     
_shelx_refln_list_code          4                                               
_shelx_F_calc_maximum      262.79                                               
_exptl_crystal_F_000       428.00                                               
_reflns_d_resolution_high  0.8803                                               
                                                                                
loop_                                                                           
 _space_group_symop_operation_xyz                                               
 'x, y, z'                                                                      
 '-x, -y, -z'                                                                   
                                                                                
_cell_length_a     8.7211                                                       
_cell_length_b    10.4194                                                       
_cell_length_c    10.5243                                                       
_cell_angle_alpha 106.426                                                       
_cell_angle_beta  109.090                                                       
_cell_angle_gamma  90.373                                                       
                                                                                
_shelx_F_squared_multiplier     1.000                                           
                                                                                
loop_                                                                           
 _refln_index_h                                                                 
 _refln_index_k                                                                 
 _refln_index_l                                                                 
 _refln_F_squared_calc                                                          
 _refln_F_squared_meas                                                          
 _refln_F_squared_sigma                                                         
 _refln_observed_status                                                         
   2   0   0       4047.76       4193.07        64.97 o                         
   3   0   0         94.82         73.99         4.74 o                         
   4   0   0        847.89        780.45        14.34 o                         
   5   0   0        815.99        727.13        26.04 o                         
   6   0   0        325.65        374.15        29.86 o                         
   7   0   0        223.26        222.36        32.37 o                         
   8   0   0        168.79        165.77        23.73 o                         
   9   0   0        132.87        156.11        38.56 o                         
  -9   1   0          3.12         -1.85         7.71 o                         
  -8   1   0        220.56        215.65        49.05 o                         
  -7   1   0        487.32        473.58        34.06 o                         
  -6   1   0        664.09        605.62        47.51 o                         
  -5   1   0       1611.55       1645.65        36.19 o                         
  -4   1   0       3424.15       3702.76        68.80 o                         
  -3   1   0       2651.16       2650.13        39.34 o                         
  -2   1   0          2.03          2.29         1.40 o                         
  -1   1   0         13.83         37.98         2.69 o                         
   1   1   0       2665.20       2815.10        40.14 o                         
   2   1   0       3976.36       3846.82        53.59 o                         
   3   1   0       1294.41       1284.23        19.34 o                         
   4   1   0       1738.58       1647.00        45.45 o                         
   5   1   0       2899.85       3091.65        72.83 o                         
   6   1   0         81.83         93.70        12.08 o                         
   7   1   0         15.20         18.07        12.96 o                         
   8   1   0        930.51       1105.81        70.47 o                         
   9   1   0          1.31          9.56        17.59 o                         
  -9   2   0         15.63         14.50        11.11 o                         
  -8   2   0        162.96        141.91        38.56 o                         
  -7   2   0        842.78        675.03       157.34 o                         
  -6   2   0        246.05        216.99        15.15 o                         
  -5   2   0        401.46        349.82        14.32 o                         
  -4   2   0        182.85        202.48         5.97 o                         
  -3   2   0         57.38         56.31         3.99 o                         
  -2   2   0       2774.25       2824.03        40.40 o                         
  -1   2   0       1218.37       1366.28        20.30 o                         
   0   2   0        601.01        624.24         9.58 o                         
   1   2   0       6373.18       6845.50       107.51 o                         
   2   2   0       6783.52       6775.41       107.96 o                         
   3   2   0       2321.08       2182.22        63.48 o                         
   4   2   0        520.85        527.39        14.37 o                         
   5   2   0          6.29          7.89         6.88 o                         
   6   2   0          3.02          3.10         6.53 o                         
   7   2   0        343.43        391.07        31.53 o                         
   8   2   0         40.14         42.88        28.69 o                         
  -9   3   0        341.16        306.04        42.88 o                         
  -8   3   0        300.81        277.97        46.59 o                         
  -7   3   0        130.61        137.30        20.98 o                         
  -6   3   0        200.54        231.13        21.38 o                         
  -5   3   0          1.00          3.53         4.94 o                         
  -4   3   0        346.84        326.05        12.45 o                         
  -3   3   0       2519.89       2470.17        36.86 o                         
  -2   3   0        191.13        228.04         7.19 o                         
  -1   3   0         31.51         22.92         4.30 o                         
   0   3   0       1751.64       2101.79        29.95 o                         
   1   3   0         24.98         31.62         2.37 o                         
   2   3   0       1506.62       1440.15        30.69 o                         
   3   3   0        106.34        101.52         7.86 o                         
   4   3   0         10.65          8.01         3.40 o                         
   5   3   0          1.19          2.04         5.13 o                         
   6   3   0        538.40        604.80        31.83 o                         
   7   3   0          8.25         16.97        10.86 o                         
   8   3   0          8.87          9.87        18.82 o                         
  -9   4   0        105.47         74.66        13.57 o                         
  -8   4   0        344.01        309.72        29.92 o                         
  -7   4   0         84.29         88.66        19.95 o                         
  -6   4   0         80.80         72.93        17.75 o                         
  -5   4   0         65.40         66.90        11.68 o                         
  -4   4   0        959.43        865.18        35.55 o                         
  -3   4   0          0.50          1.26         1.83 o                         
  -2   4   0       1249.78       1209.08        28.09 o                         
  -1   4   0         58.81         43.24         3.89 o                         
   0   4   0        111.46        113.07         4.34 o                         
   1   4   0        897.80        836.85        14.04 o                         
   2   4   0       1028.09        992.56        20.08 o                         
   3   4   0       1176.01       1239.96        27.84 o                         
   4   4   0         22.37         22.33         4.07 o                         
   5   4   0        206.84        223.84        16.87 o                         
   6   4   0         27.35         34.21        11.33 o                         
   7   4   0        181.48        206.41        21.11 o                         
   8   4   0         10.17         12.34        11.11 o                         
  -8   5   0        332.53        294.39        53.37 o                         
  -7   5   0         12.37         14.51        11.49 o                         
  -6   5   0        185.55        165.34        21.75 o                         
  -5   5   0       1429.43       1455.57        80.83 o                         
  -4   5   0         61.49         67.59         5.61 o                         
  -3   5   0        558.51        507.25        24.00 o                         
  -2   5   0        142.61        145.73         6.95 o                         
  -1   5   0        159.04        174.47         6.95 o                         
   0   5   0       1852.99       1718.32        34.02 o                         
   1   5   0          4.95          6.56         1.93 o                         
   2   5   0        146.16        152.22         7.34 o                         
   3   5   0          3.10          1.35         2.50 o                         
   4   5   0        592.93        595.23        25.51 o                         
   5   5   0         32.36         36.09         7.77 o                         
   6   5   0        165.13        199.06        20.31 o                         
   7   5   0         32.05         14.48        14.65 o                         
  -8   6   0         20.51          4.51         5.78 o                         
  -7   6   0        196.27        222.13        32.09 o                         
  -6   6   0        606.43        649.72        74.35 o                         
  -5   6   0         28.79         22.21        14.81 o                         
  -4   6   0       1038.63        927.55       117.98 o                         
  -3   6   0         67.06         60.55         9.03 o                         
  -2   6   0        255.20        239.09        12.77 o                         
  -1   6   0         10.68          7.21         2.65 o                         
   0   6   0        664.40        638.44        41.42 o                         
   1   6   0        210.31        184.35        10.46 o                         
   2   6   0         35.26         40.63         6.38 o                         
   3   6   0        677.74        678.63        34.14 o                         
   4   6   0          6.31          3.51         4.46 o                         
   5   6   0        324.54        355.05        31.50 o                         
   6   6   0         14.60         13.20        12.34 o                         
   7   6   0        110.07         95.61        15.27 o                         
  -7   7   0        560.83        670.70        50.50 o                         
  -6   7   0        188.82        156.99        44.12 o                         
  -5   7   0        215.15        245.78        24.10 o                         
  -4   7   0          1.54         14.40        10.16 o                         
  -3   7   0        259.24        301.77        22.76 o                         
  -2   7   0       1009.31       1072.49        51.54 o                         
  -1   7   0        373.63        323.96        47.51 o                         
   0   7   0         67.32         73.43        16.04 o                         
   1   7   0         59.62        111.37        20.67 o                         
   2   7   0        367.77        445.80        44.12 o                         
   3   7   0          2.34          5.86        15.43 o                         
   4   7   0        248.28        267.36        24.42 o                         
   5   7   0          0.12          0.18         3.80 o                         
   6   7   0          1.49          0.26         3.44 o                         
  -7   8   0          7.78          6.17         7.59 o                         
  -6   8   0        627.55        681.02        44.00 o                         
  -5   8   0         69.86         86.52        24.65 o                         
  -4   8   0         83.49         80.88        22.30 o                         
  -3   8   0       1108.35       1172.40        58.37 o                         
  -2   8   0       1120.06       1168.65       112.61 o                         
  -1   8   0        398.60        481.28        58.93 o                         
   0   8   0          0.36          3.70        10.18 o                         
   1   8   0         62.31         80.83        29.93 o                         
   2   8   0          2.38          5.24        15.73 o                         
   3   8   0        222.11        288.09        36.96 o                         
   4   8   0         24.42         25.89        19.74 o                         
   5   8   0          0.80         -0.59         4.78 o                         
  -6   9   0         35.50         38.31        15.27 o                         
  -5   9   0          3.61          5.87        10.57 o                         
  -4   9   0         56.71         77.54        17.13 o                         
  -3   9   0        320.55        313.24        61.39 o                         
  -2   9   0          8.65         11.41        19.74 o                         
  -1   9   0        176.39        221.51        46.59 o                         
   0   9   0        446.97        488.06        65.40 o                         
   1   9   0          0.35         -5.86        11.11 o                         
   2   9   0        377.50        445.49        64.17 o                         
   3   9   0          1.18          6.01        11.89 o                         
   4   9   0          3.32          1.68         7.11 o                         
  -5  10   0        327.92        337.59        56.30 o                         
  -4  10   0        341.08        312.79        70.34 o                         
  -3  10   0        138.90        176.16        28.69 o                         
  -2  10   0        142.75        184.49        31.78 o                         
  -1  10   0        348.16        420.81        45.35 o                         
   0  10   0          1.93          3.09         9.56 o                         
   1  10   0        239.56        325.48        39.18 o                         
   2  10   0         63.91         50.12        19.72 o                         
   3  10   0         19.30         13.30         9.06 o                         
  -3  11   0          0.09          2.78         7.40 o                         
  -2  11   0        285.85        339.05        48.74 o                         
  -1  11   0        102.87         78.05        29.93 o                         
   0  11   0        250.62        327.95        34.86 o                         
   1  11   0          0.08         -0.64         4.44 o                         
  -2 -11   1        179.30        177.50        26.35 o                         
  -1 -11   1         43.72         71.88        19.74 o                         
   0 -11   1        255.89        331.03        38.87 o                         
   1 -11   1        215.85        271.18        48.74 o                         
   2 -11   1         79.80         93.48        34.86 o                         
   3 -11   1          2.20         -2.78        13.27 o                         
  -4 -10   1          2.76         -8.76        10.03 o                         
  -3 -10   1         14.16          8.93        12.19 o                         
  -2 -10   1        154.71        169.34        30.17 o                         
  -1 -10   1        133.71        170.61        30.85 o                         
   0 -10   1         67.51         90.09        24.68 o                         
   1 -10   1        301.15        349.54        44.73 o                         
   2 -10   1       1124.56       1325.98       118.78 o                         
   3 -10   1         63.82         57.29        24.53 o                         
   4 -10   1        399.35        381.49        78.98 o                         
   5 -10   1          0.62         -4.99         6.50 o                         
  -5  -9   1         19.22         10.46         8.35 o                         
  -4  -9   1          3.59          9.66         9.81 o                         
  -3  -9   1        264.02        326.56        41.33 o                         
  -2  -9   1        422.32        512.40        42.70 o                         
  -1  -9   1         11.47          7.10        17.28 o                         
   0  -9   1         51.14         64.17        23.14 o                         
   1  -9   1        379.61        444.87        47.51 o                         
   2  -9   1        291.49        230.27        96.10 o                         
   3  -9   1       1508.94       1553.35       157.80 o                         
   4  -9   1         19.08         30.09        14.01 o                         
   5  -9   1         72.90         64.29        16.83 o                         
   6  -9   1        175.29        198.27        27.68 o                         
  -6  -8   1          1.38          1.85         4.80 o                         
  -5  -8   1          5.21          3.25         6.67 o                         
  -4  -8   1         90.46        110.59        20.83 o                         
  -3  -8   1        247.77        291.15        27.10 o                         
  -2  -8   1        497.78        473.26        64.17 o                         
  -1  -8   1        439.76        421.43        58.31 o                         
   0  -8   1        226.82        235.70        43.50 o                         
   1  -8   1          0.38          1.23        12.03 o                         
   2  -8   1       1509.57       1626.32       109.06 o                         
   3  -8   1        247.73        284.37        28.64 o                         
   4  -8   1         24.45         33.18        18.17 o                         
   5  -8   1        412.21        441.09        36.75 o                         
   6  -8   1        583.27        645.18        45.99 o                         
   7  -8   1        361.85        387.42        26.61 o                         
  -7  -7   1         19.12         14.81        10.18 o                         
  -6  -7   1        253.52        220.25        58.00 o                         
  -5  -7   1         83.41         89.73        16.42 o                         
  -4  -7   1        551.94        618.57        44.24 o                         
  -3  -7   1        198.85        230.87        26.72 o                         
  -2  -7   1         75.64         98.72        20.05 o                         
  -1  -7   1        331.47        373.92        52.14 o                         
   0  -7   1         60.50         66.95        26.22 o                         
   1  -7   1       1872.54       1784.11        90.09 o                         
   2  -7   1        327.01        356.13        23.35 o                         
   3  -7   1        204.20        247.19        29.73 o                         
   4  -7   1        444.44        493.32        38.66 o                         
   5  -7   1        176.48        155.18        42.27 o                         
   6  -7   1        178.07        240.02        51.21 o                         
   7  -7   1        112.29        137.96        18.42 o                         
  -7  -6   1          1.15          0.62         4.44 o                         
  -6  -6   1         45.40         41.42        24.89 o                         
  -5  -6   1        536.26        557.64        34.47 o                         
  -4  -6   1        122.12        144.85        13.65 o                         
  -3  -6   1        182.85        173.03        10.01 o                         
  -2  -6   1        166.51        143.53         8.05 o                         
  -1  -6   1         14.19         11.61         7.74 o                         
   0  -6   1        574.66        551.66        24.71 o                         
   1  -6   1         27.49         27.91         7.59 o                         
   2  -6   1         62.48         85.87        10.76 o                         
   3  -6   1       1620.44       1759.86        73.23 o                         
   4  -6   1       1695.37       1823.61       109.21 o                         
   5  -6   1        362.62        400.45        58.62 o                         
   6  -6   1        211.03        232.62        48.44 o                         
   7  -6   1        161.19        167.83        26.84 o                         
   8  -6   1         32.26         12.96        14.50 o                         
  -8  -5   1          7.83         12.96        14.19 o                         
  -7  -5   1         72.24         22.47        24.06 o                         
  -6  -5   1         83.09        104.11        15.70 o                         
  -5  -5   1          6.23         11.21         6.72 o                         
  -4  -5   1         38.06         41.69         5.79 o                         
  -3  -5   1        359.66        367.92        11.76 o                         
  -2  -5   1         33.61         30.31         4.51 o                         
  -1  -5   1       2770.04       2602.37        74.33 o                         
   0  -5   1         18.46         17.67         2.26 o                         
   1  -5   1        364.84        331.71         9.41 o                         
   2  -5   1          1.97         -0.24         1.45 o                         
   3  -5   1       1701.74       1710.92        46.51 o                         
   4  -5   1        436.55        380.29        38.10 o                         
   5  -5   1        157.60        181.53        28.38 o                         
   6  -5   1          4.73          0.31         3.68 o                         
   7  -5   1        146.91        118.47        33.94 o                         
   8  -5   1        601.38        538.04        55.84 o                         
  -8  -4   1        139.28        149.63        36.71 o                         
  -7  -4   1        334.17        339.16        28.30 o                         
  -6  -4   1        680.42        749.53        41.51 o                         
  -5  -4   1         15.95         15.02         5.66 o                         
  -4  -4   1        275.99        309.37        11.38 o                         
  -3  -4   1         14.62         17.16         3.53 o                         
  -2  -4   1       3361.78       3356.14        66.80 o                         
  -1  -4   1         19.26         20.30         2.57 o                         
   0  -4   1        134.64        113.86         4.17 o                         
   1  -4   1          1.14          1.36         0.93 o                         
   2  -4   1         39.81         42.97         2.83 o                         
   3  -4   1        384.43        360.69        11.08 o                         
   4  -4   1        661.50        681.38        34.51 o                         
   5  -4   1        264.42        256.98        24.52 o                         
   6  -4   1         47.82         33.99        13.79 o                         
   7  -4   1        556.75        508.10        39.93 o                         
   8  -4   1         59.86         38.01         8.61 o                         
  -9  -3   1         18.37         19.74        18.20 o                         
  -8  -3   1        156.87        161.04        42.57 o                         
  -7  -3   1         52.66         56.97        13.09 o                         
  -6  -3   1        676.36        716.48        36.29 o                         
  -5  -3   1         12.04         10.88         4.12 o                         
  -4  -3   1          2.90          2.03         2.16 o                         
  -3  -3   1       2137.45       2008.58        38.10 o                         
  -2  -3   1        351.65        360.14         9.77 o                         
  -1  -3   1       2792.30       2742.76        50.72 o                         
   0  -3   1        380.32        431.47         9.21 o                         
   1  -3   1       5261.52       5408.78       103.72 o                         
   2  -3   1       1293.67       1313.14        28.60 o                         
   3  -3   1       1091.70        955.95        19.67 o                         
   4  -3   1        189.23        206.92         9.09 o                         
   5  -3   1         71.53         69.38         6.01 o                         
   6  -3   1        744.38        760.95        48.07 o                         
   7  -3   1        135.34        111.95        28.23 o                         
   8  -3   1         70.73         55.53        23.76 o                         
  -9  -2   1         46.16         70.03        29.62 o                         
  -8  -2   1        371.00        415.26        46.89 o                         
  -7  -2   1         86.25        110.63        15.77 o                         
  -6  -2   1         12.34         13.32         7.49 o                         
  -5  -2   1         85.41         96.66         6.29 o                         
  -4  -2   1        758.41        702.73        17.43 o                         
  -3  -2   1          0.23          2.13         2.07 o                         
  -2  -2   1       1242.29       1312.84        23.83 o                         
  -1  -2   1       2062.42       2027.45        26.37 o                         
   0  -2   1       3199.25       3225.30        83.51 o                         
   1  -2   1       2877.18       3029.27        52.13 o                         
   2  -2   1        690.02        636.87        12.73 o                         
   3  -2   1        122.76        136.38         6.85 o                         
   4  -2   1          3.79          5.28         2.62 o                         
   5  -2   1        741.22        691.39        21.62 o                         
   6  -2   1          7.52          8.03         4.92 o                         
   7  -2   1        496.26        422.07        59.39 o                         
   8  -2   1          8.85         21.60        13.27 o                         
   9  -2   1         74.14         68.18        23.45 o                         
  -9  -1   1        109.90        115.38        25.61 o                         
  -8  -1   1         73.92        108.60        38.87 o                         
  -7  -1   1         45.97         38.46        18.76 o                         
  -6  -1   1          0.75         -0.07         3.08 o                         
  -5  -1   1       1753.67       1749.69        37.11 o                         
  -4  -1   1         93.30         90.40         3.94 o                         
  -3  -1   1        499.82        499.62        10.26 o                         
  -2  -1   1         46.73         17.89         2.44 o                         
  -1  -1   1       1691.33       1689.15        19.63 o                         
   1  -1   1        339.59        375.38         7.85 o                         
   2  -1   1        275.33        321.29         6.71 o                         
   3  -1   1        326.08        333.63         7.10 o                         
   4  -1   1       2028.16       1949.58        38.18 o                         
   5  -1   1        515.04        497.52        15.51 o                         
   6  -1   1        571.98        603.36        45.03 o                         
   7  -1   1         33.81         37.65        12.97 o                         
   8  -1   1          0.83          4.81         7.12 o                         
   9  -1   1        144.86        170.30        34.24 o                         
  -9   0   1         92.53        113.53        24.37 o                         
  -8   0   1         31.52         28.07        17.89 o                         
  -7   0   1         16.28         24.23        11.75 o                         
  -6   0   1       1231.97       1230.60        59.01 o                         
  -5   0   1          3.90          4.80         1.97 o                         
  -4   0   1       1842.76       1843.26        31.67 o                         
  -3   0   1         39.54         17.97         2.65 o                         
  -2   0   1       2481.41       2681.59        34.80 o                         
   1   0   1        155.81        120.51         3.50 o                         
   2   0   1       1159.94       1233.39        20.46 o                         
   3   0   1       3156.90       3034.04        50.62 o                         
   4   0   1         23.32         27.28         3.06 o                         
   5   0   1        211.84        197.98        11.60 o                         
   6   0   1         17.64         14.11        14.06 o                         
   7   0   1         46.91         36.12        15.04 o                         
   8   0   1        245.55        229.48        27.62 o                         
  -9   1   1        220.08        198.99        42.88 o                         
  -8   1   1          1.03          6.79        17.59 o                         
  -7   1   1       2218.35       2236.38       136.67 o                         
  -6   1   1         24.39         21.36         5.19 o                         
  -5   1   1       1736.32       1718.62        38.63 o                         
  -4   1   1       3264.74       3381.36        54.82 o                         
  -3   1   1       1041.31       1064.44        16.38 o                         
  -2   1   1       1198.76       1307.42        19.13 o                         
  -1   1   1       7546.20       7430.80       125.76 o                         
   0   1   1        290.52        282.08         5.30 o                         
   1   1   1       2803.40       2822.62        39.66 o                         
   2   1   1         11.54          9.45         2.85 o                         
   3   1   1         11.90         13.95         2.16 o                         
   4   1   1       2821.93       2674.86        66.37 o                         
   5   1   1        465.54        520.50        27.32 o                         
   6   1   1        419.08        466.09        32.79 o                         
   7   1   1         66.19         88.76        21.46 o                         
   8   1   1        444.41        523.78        38.82 o                         
  -9   2   1        114.43         92.24        31.47 o                         
  -8   2   1        366.12        352.01        40.72 o                         
  -7   2   1        344.11        326.68        66.79 o                         
  -6   2   1       1519.19       1432.02        85.12 o                         
  -5   2   1         97.78         89.57         5.29 o                         
  -4   2   1        957.79        917.35        16.40 o                         
  -3   2   1       1231.23       1303.49        21.14 o                         
  -2   2   1       3207.50       2998.08        48.69 o                         
  -1   2   1        154.48        156.33         4.19 o                         
   0   2   1       3648.69       3772.47        54.36 o                         
   1   2   1      69058.22      66450.42      1802.15 o                         
   2   2   1         79.61         84.69         4.35 o                         
   3   2   1       3139.80       2942.06        48.77 o                         
   4   2   1         50.02         45.12         3.69 o                         
   5   2   1        108.23        106.89        14.17 o                         
   6   2   1        226.81        255.05        25.60 o                         
   7   2   1        273.82        339.35        31.18 o                         
   8   2   1          0.34         -0.77         5.67 o                         
  -9   3   1        205.89        222.44        38.87 o                         
  -8   3   1          6.80          8.64        17.28 o                         
  -7   3   1         52.81         32.11        11.85 o                         
  -6   3   1        517.57        512.05        38.03 o                         
  -5   3   1        989.93        955.37        46.19 o                         
  -4   3   1       2588.59       2716.68        51.71 o                         
  -3   3   1       8288.85       9017.88       167.79 o                         
  -2   3   1          6.49          6.08         3.41 o                         
  -1   3   1        121.80        110.76         5.24 o                         
   0   3   1        298.23        321.77         7.35 o                         
   1   3   1        983.82        967.09        16.07 o                         
   2   3   1       3174.34       3201.99        57.16 o                         
   3   3   1       1592.89       1641.12        33.91 o                         
   4   3   1         29.06         26.48         3.66 o                         
   5   3   1        804.47        889.59        42.45 o                         
   6   3   1       1077.29       1181.70        57.04 o                         
   7   3   1         38.07         49.52        13.43 o                         
   8   3   1          4.75          4.01         9.87 o                         
  -9   4   1          0.04          4.63        11.11 o                         
  -8   4   1        261.08        239.98        41.80 o                         
  -7   4   1        351.82        322.73        28.48 o                         
  -6   4   1        530.10        516.42        40.51 o                         
  -5   4   1        198.35        167.66        16.30 o                         
  -4   4   1        782.24        700.12        16.62 o                         
  -3   4   1       1611.37       1735.02        33.91 o                         
  -2   4   1         63.04         70.75         6.42 o                         
  -1   4   1        517.20        496.81        13.38 o                         
   0   4   1          3.45          2.32         1.51 o                         
   1   4   1       1734.98       1748.80        29.57 o                         
   2   4   1       2319.69       2446.97        48.33 o                         
   3   4   1        878.29        901.78        23.01 o                         
   4   4   1        532.93        559.70        24.40 o                         
   5   4   1        298.96        357.74        28.29 o                         
   6   4   1        194.47        236.50        21.07 o                         
   7   4   1          0.02          7.38         7.49 o                         
  -8   5   1        305.13        281.42        28.76 o                         
  -7   5   1         36.82         14.57         9.44 o                         
  -6   5   1        100.94        130.01        23.50 o                         
  -5   5   1        256.84        277.52        20.68 o                         
  -4   5   1        260.26        285.72        14.78 o                         
  -3   5   1        166.31        188.95         9.12 o                         
  -2   5   1       1326.53       1388.85        39.60 o                         
  -1   5   1          3.79          5.01         2.52 o                         
   0   5   1        736.14        684.92        16.47 o                         
   1   5   1       1448.46       1456.25        56.33 o                         
   2   5   1        166.25        180.54         8.10 o                         
   3   5   1        127.05        127.57        12.31 o                         
   4   5   1        104.22        124.75        12.57 o                         
   5   5   1         12.53         11.10         8.08 o                         
   6   5   1         20.03         22.83        11.27 o                         
   7   5   1         66.60         83.99        13.96 o                         
  -8   6   1          0.55         -3.15         3.88 o                         
  -7   6   1        298.87        331.13        30.08 o                         
  -6   6   1        240.68        221.44        29.31 o                         
  -5   6   1         20.09         20.40         8.04 o                         
  -4   6   1          2.76          0.68         3.22 o                         
  -3   6   1        151.79        131.64         9.76 o                         
  -2   6   1          8.25          6.37         3.58 o                         
  -1   6   1       2003.59       1946.73        44.12 o                         
   0   6   1         22.80         16.14         3.30 o                         
   1   6   1        115.09        107.81        10.35 o                         
   2   6   1          8.54          9.73         9.07 o                         
   3   6   1        443.69        499.78        30.70 o                         
   4   6   1        490.65        441.28        39.94 o                         
   5   6   1          0.03         -3.50         7.05 o                         
   6   6   1          0.06          0.76         5.60 o                         
  -8   7   1        275.75        228.11        22.90 o                         
  -7   7   1        829.53        855.21        48.09 o                         
  -6   7   1        230.11        242.23        22.49 o                         
  -5   7   1          0.82          0.31         6.23 o                         
  -4   7   1        496.64        581.07        39.65 o                         
  -3   7   1         11.96         15.62        11.77 o                         
  -2   7   1        797.00        811.34        63.24 o                         
  -1   7   1          6.36          8.26         3.63 o                         
   0   7   1         11.65          6.30         5.45 o                         
   1   7   1        340.62        292.38        38.10 o                         
   2   7   1          3.55          7.63         8.78 o                         
   3   7   1         15.88         14.97         8.31 o                         
   4   7   1         27.02         23.85        14.93 o                         
   5   7   1          7.63          3.63         5.71 o                         
   6   7   1          7.50          3.79         7.36 o                         
  -7   8   1        157.04        140.73        16.91 o                         
  -6   8   1        495.47        514.91        41.86 o                         
  -5   8   1         84.10         92.64        17.05 o                         
  -4   8   1         41.99         28.19        12.49 o                         
  -3   8   1        802.07        839.68        65.87 o                         
  -2   8   1         20.48         24.43        11.41 o                         
  -1   8   1          1.29          1.54        11.11 o                         
   0   8   1          5.58         11.11        17.59 o                         
   1   8   1        497.70        651.57        56.77 o                         
   2   8   1        274.84        275.81        36.10 o                         
   3   8   1         56.72         63.38        26.53 o                         
   4   8   1         14.79          9.74         8.78 o                         
   5   8   1          0.39         14.19        17.28 o                         
  -6   9   1        135.20        146.98        16.75 o                         
  -5   9   1         75.27         63.40        17.02 o                         
  -4   9   1        285.15        277.71        30.58 o                         
  -3   9   1          1.23          4.01         7.56 o                         
  -2   9   1          0.01          0.00         8.64 o                         
  -1   9   1        205.41        262.54        34.24 o                         
   0   9   1        186.69        198.68        29.31 o                         
   1   9   1         71.29         80.83        32.39 o                         
   2   9   1         65.17         99.96        22.21 o                         
   3   9   1          3.71          8.87         8.41 o                         
   4   9   1         15.18          9.60         6.17 o                         
  -5  10   1        654.41        595.99        62.63 o                         
  -4  10   1         30.79         17.55         7.25 o                         
  -3  10   1         28.95         32.09        21.90 o                         
  -2  10   1        243.70        246.19        43.81 o                         
  -1  10   1        312.82        407.85        39.80 o                         
   0  10   1        139.47        182.33        39.80 o                         
   1  10   1          1.60          3.39         8.64 o                         
   2  10   1          0.29         -1.39         5.82 o                         
  -2  11   1        106.41        117.54        28.38 o                         
  -1  11   1         14.87          8.64        13.57 o                         
  -2 -11   2        109.73        119.78        19.57 o                         
  -1 -11   2        107.64        164.13        39.49 o                         
   0 -11   2         70.00         64.17        28.07 o                         
   1 -11   2         17.05         23.45        22.52 o                         
   2 -11   2          7.87         -0.93        11.72 o                         
   3 -11   2          3.64         17.59        12.65 o                         
  -4 -10   2          9.34         20.33        10.27 o                         
  -3 -10   2         14.53         14.24         9.18 o                         
  -2 -10   2        218.35        266.16        29.38 o                         
  -1 -10   2          1.40         -8.95        17.89 o                         
   0 -10   2         35.69         59.54        21.90 o                         
   1 -10   2        322.36        366.20        58.93 o                         
   2 -10   2        683.87        745.67        64.48 o                         
   3 -10   2         33.37         18.76        11.86 o                         
   4 -10   2         61.73         60.72        26.38 o                         
   5 -10   2         76.40         60.85        14.52 o                         
  -5  -9   2         62.13         79.79        14.89 o                         
  -4  -9   2         15.49          9.73         9.56 o                         
  -3  -9   2        463.07        580.73        53.37 o                         
  -2  -9   2        124.42        146.30        27.46 o                         
  -1  -9   2         40.70         28.07        16.04 o                         
   0  -9   2         59.29         65.71        29.62 o                         
   1  -9   2        703.42        797.81        88.23 o                         
   2  -9   2        662.21        634.82       124.79 o                         
   3  -9   2        624.13        666.53        71.88 o                         
   4  -9   2        105.81         86.89        20.05 o                         
   5  -9   2         14.17         15.97         9.88 o                         
   6  -9   2        392.41        520.42        37.06 o                         
  -6  -8   2         11.36          9.94         7.98 o                         
  -5  -8   2         15.78         28.36        12.67 o                         
  -4  -8   2       1269.65       1427.03        85.92 o                         
  -3  -8   2          3.91          4.56         8.97 o                         
  -2  -8   2        455.85        457.52        42.27 o                         
  -1  -8   2        222.10        253.29        33.32 o                         
   0  -8   2        546.62        553.47        48.13 o                         
   1  -8   2        360.11        313.89        88.85 o                         
   2  -8   2       1767.41       1792.28       111.53 o                         
   3  -8   2       1012.07       1061.74        66.98 o                         
   4  -8   2         28.04         26.81        11.45 o                         
   5  -8   2        646.17        686.19        49.20 o                         
   6  -8   2          6.37          0.73         5.56 o                         
  -7  -7   2          7.96          6.79        12.34 o                         
  -6  -7   2        151.13        134.37        22.71 o                         
  -5  -7   2        106.52        109.93        19.23 o                         
  -4  -7   2        153.46        139.87        20.36 o                         
  -3  -7   2        118.02        132.85        21.05 o                         
  -2  -7   2        690.36        716.67        66.64 o                         
  -1  -7   2       1367.03       1384.91        82.06 o                         
   0  -7   2        165.52        168.64        23.51 o                         
   1  -7   2        776.51        800.69        41.28 o                         
   2  -7   2         17.86         20.15         7.07 o                         
   3  -7   2        673.87        726.86        40.37 o                         
   4  -7   2       2466.12       2705.02       166.29 o                         
   5  -7   2          2.34          2.16        14.50 o                         
   6  -7   2        562.17        539.28        71.27 o                         
   7  -7   2         73.96         25.68        32.55 o                         
  -8  -6   2         17.58          4.63         6.79 o                         
  -7  -6   2          8.40          3.39         8.02 o                         
  -6  -6   2        231.91        273.81        26.65 o                         
  -5  -6   2          5.89          9.09         8.50 o                         
  -4  -6   2         71.71         86.67        15.84 o                         
  -3  -6   2        242.09        277.71        21.61 o                         
  -2  -6   2        800.01        806.80        37.44 o                         
  -1  -6   2       2917.43       2611.31       154.80 o                         
   0  -6   2       1979.39       1921.18        47.85 o                         
   1  -6   2         58.00         65.16         6.91 o                         
   2  -6   2         11.81          9.09         5.73 o                         
   3  -6   2       2104.50       2101.58       117.85 o                         
   4  -6   2        755.03        761.40        58.00 o                         
   5  -6   2        176.99        211.02        31.78 o                         
   6  -6   2        308.60        330.42        56.46 o                         
   7  -6   2        228.40        235.70        44.12 o                         
  -8  -5   2         10.62          5.86         5.45 o                         
  -7  -5   2        331.35        312.88        28.01 o                         
  -6  -5   2        211.18        219.54        18.42 o                         
  -5  -5   2         96.46        100.24        12.61 o                         
  -4  -5   2         97.68        109.09         7.02 o                         
  -3  -5   2       1146.99       1139.34        30.39 o                         
  -2  -5   2        650.07        624.67        16.57 o                         
  -1  -5   2        714.57        662.70        15.77 o                         
   0  -5   2          3.21          6.95         2.16 o                         
   1  -5   2        236.52        261.13        12.48 o                         
   2  -5   2       3106.29       3075.90        84.89 o                         
   3  -5   2        494.58        535.71        24.69 o                         
   4  -5   2       1998.59       2092.63       140.68 o                         
   5  -5   2        205.34        222.74        29.31 o                         
   6  -5   2         23.02         21.60        14.19 o                         
   7  -5   2        130.73        147.78        24.99 o                         
   8  -5   2        192.94        151.48        20.36 o                         
  -8  -4   2        175.74        187.88        28.38 o                         
  -7  -4   2         15.48         28.84         9.47 o                         
  -6  -4   2        260.13        240.89        16.66 o                         
  -5  -4   2         30.54         60.95         9.54 o                         
  -4  -4   2       1052.23       1098.90        32.35 o                         
  -3  -4   2        174.43        176.71         7.84 o                         
  -2  -4   2       1185.76       1162.04        25.27 o                         
  -1  -4   2          0.30         -0.15         0.71 o                         
   0  -4   2         18.09         15.81         2.78 o                         
   1  -4   2       1219.09       1042.67        21.11 o                         
   2  -4   2         15.99         15.44         1.82 o                         
   3  -4   2        347.74        311.04         8.60 o                         
   4  -4   2        691.10        812.24        27.25 o                         
   5  -4   2        880.56        838.44        40.57 o                         
   6  -4   2        140.52        143.71        21.20 o                         
   7  -4   2        434.67        360.03        69.11 o                         
   8  -4   2          0.45          2.38         3.88 o                         
  -9  -3   2        513.13        548.53        62.63 o                         
  -8  -3   2         86.69        102.12        23.14 o                         
  -7  -3   2        445.44        489.45        35.17 o                         
  -6  -3   2         18.25         21.98         6.30 o                         
  -5  -3   2         70.74         68.25         5.86 o                         
  -4  -3   2         29.92         32.97         4.83 o                         
  -3  -3   2        927.86        994.78        20.29 o                         
  -2  -3   2        129.44        126.26         2.57 o                         
  -1  -3   2          9.06          7.35         1.58 o                         
   0  -3   2       4294.41       4235.28       126.78 o                         
   1  -3   2         30.12         28.53         2.36 o                         
   2  -3   2       1883.12       1815.70        27.11 o                         
   3  -3   2        400.52        490.20        13.18 o                         
   4  -3   2       1037.85       1067.11        27.06 o                         
   5  -3   2        175.27        183.08        13.86 o                         
   6  -3   2        594.59        533.59        37.12 o                         
   7  -3   2        104.04         85.65        12.29 o                         
   8  -3   2          7.98         14.81        14.19 o                         
  -9  -2   2          0.78          5.86        15.43 o                         
  -8  -2   2        126.79        174.31        42.88 o                         
  -7  -2   2        238.37        256.72        29.43 o                         
  -6  -2   2        599.59        590.40        33.89 o                         
  -5  -2   2       2306.62       2372.53        50.16 o                         
  -4  -2   2        779.91        787.94        18.55 o                         
  -3  -2   2        224.02        231.39         5.83 o                         
  -2  -2   2         88.30         68.75         3.25 o                         
  -1  -2   2       2080.09       2085.75        29.88 o                         
   0  -2   2         10.41          5.34         3.73 o                         
   1  -2   2       1039.28       1061.28        14.50 o                         
   2  -2   2        179.33        240.39         8.00 o                         
   3  -2   2        263.41        294.88         9.50 o                         
   4  -2   2        223.71        215.31         9.48 o                         
   5  -2   2        956.39        940.25        37.64 o                         
   6  -2   2          4.77         -0.48         2.90 o                         
   7  -2   2         70.59         54.57        13.86 o                         
   8  -2   2         81.47         68.39        21.60 o                         
  -9  -1   2        192.59        227.06        47.51 o                         
  -8  -1   2         38.14         51.21        30.85 o                         
  -7  -1   2        232.96        215.34        30.54 o                         
  -6  -1   2        362.31        344.78        18.39 o                         
  -5  -1   2       3662.06       3751.67        74.54 o                         
  -4  -1   2       1218.21       1290.29        20.64 o                         
  -3  -1   2        292.77        249.34         6.73 o                         
  -2  -1   2        703.98        687.18        11.76 o                         
  -1  -1   2        135.61        111.40         3.21 o                         
   0  -1   2       7651.33       8061.46       127.65 o                         
   1  -1   2          0.12          5.20         2.43 o                         
   2  -1   2       1186.69       1229.15        23.75 o                         
   3  -1   2       1278.33       1296.90        24.53 o                         
   4  -1   2        794.29        758.16        19.24 o                         
   5  -1   2       1044.00        982.44        32.82 o                         
   6  -1   2         47.90         58.66        14.71 o                         
   7  -1   2         51.18         50.99        19.50 o                         
   8  -1   2          5.56         -2.05         5.39 o                         
  -9   0   2         25.57          2.78        13.57 o                         
  -8   0   2         13.00         13.88        21.29 o                         
  -7   0   2        744.00        787.32        81.45 o                         
  -6   0   2        758.86        703.04        42.72 o                         
  -5   0   2        257.89        266.15         9.76 o                         
  -4   0   2        410.18        430.79         9.08 o                         
  -3   0   2        744.12        682.69        11.86 o                         
  -2   0   2        811.00        881.43        15.22 o                         
  -1   0   2        249.28        237.38         6.80 o                         
   0   0   2       2449.62       2519.31        32.16 o                         
   1   0   2         92.35        106.51         4.91 o                         
   2   0   2       1951.61       1937.81        28.07 o                         
   3   0   2        638.62        626.38        15.67 o                         
   4   0   2        616.89        604.63        16.11 o                         
   5   0   2         24.71         23.48         9.69 o                         
   6   0   2        132.03        172.05        24.36 o                         
   7   0   2          1.14         -8.30         8.94 o                         
   8   0   2        473.84        532.96        43.19 o                         
  -9   1   2          6.15          0.93         7.40 o                         
  -8   1   2         88.27         51.52        30.54 o                         
  -7   1   2        248.83        277.97        48.44 o                         
  -6   1   2        254.86        218.64        13.04 o                         
  -5   1   2         51.25         43.18         3.74 o                         
  -4   1   2       2548.57       2637.47        44.61 o                         
  -3   1   2        494.51        493.10        10.81 o                         
  -2   1   2       4521.36       4588.87        74.84 o                         
  -1   1   2          8.25          0.81         1.43 o                         
   0   1   2         29.31         34.00         3.50 o                         
   1   1   2         41.59         39.20         3.24 o                         
   2   1   2        649.13        567.09        11.84 o                         
   3   1   2        121.41        108.48         4.64 o                         
   4   1   2         62.57         74.40         8.97 o                         
   5   1   2        442.99        473.55        27.71 o                         
   6   1   2        194.33        245.27        23.19 o                         
   7   1   2        583.60        689.04        62.06 o                         
   8   1   2          0.08          3.48         7.57 o                         
  -9   2   2        289.39        296.79        36.40 o                         
  -8   2   2        454.35        487.45        67.56 o                         
  -7   2   2        310.00        235.02        37.79 o                         
  -6   2   2        179.82        153.05        15.27 o                         
  -5   2   2        974.33        927.37        19.77 o                         
  -4   2   2          9.94          9.95         2.99 o                         
  -3   2   2       6143.52       6348.38       113.74 o                         
  -2   2   2        252.97        324.54         7.79 o                         
  -1   2   2        703.97        752.46        14.38 o                         
   0   2   2        585.22        544.14        11.22 o                         
   1   2   2       7278.15       7691.86       129.16 o                         
   2   2   2          1.78          4.70         1.88 o                         
   3   2   2          6.92          4.63         2.13 o                         
   4   2   2        584.05        619.23        30.14 o                         
   5   2   2          4.55          7.54         6.70 o                         
   6   2   2        170.47        199.19        24.67 o                         
   7   2   2          0.06          6.91        10.33 o                         
   8   2   2          0.09         -1.08         8.07 o                         
  -9   3   2        481.60        460.92        58.62 o                         
  -8   3   2         72.45         43.03        16.51 o                         
  -7   3   2        232.61        205.22        23.14 o                         
  -6   3   2       1396.31       1499.52        70.50 o                         
  -5   3   2         10.84         10.39         3.36 o                         
  -4   3   2       2592.18       2737.14        53.90 o                         
  -3   3   2       2173.72       2390.29        46.12 o                         
  -2   3   2         54.91         61.59         5.69 o                         
  -1   3   2        432.87        414.78         9.13 o                         
   0   3   2       4660.24       4651.99        79.44 o                         
   1   3   2        204.03        198.55         6.03 o                         
   2   3   2       1913.11       1842.75        33.39 o                         
   3   3   2        204.88        249.48        10.22 o                         
   4   3   2          5.94          2.68         5.02 o                         
   5   3   2        848.69        985.85        52.64 o                         
   6   3   2        138.03        158.12        23.14 o                         
   7   3   2         27.96         22.71        13.86 o                         
  -9   4   2        138.34        135.44        30.85 o                         
  -8   4   2          2.50          0.82         6.97 o                         
  -7   4   2        128.95        146.26        20.75 o                         
  -6   4   2        526.26        561.76        38.38 o                         
  -5   4   2       2458.46       2624.59        70.38 o                         
  -4   4   2         98.97         95.14         6.56 o                         
  -3   4   2         44.77         43.28         4.57 o                         
  -2   4   2       1101.72       1090.65        24.98 o                         
  -1   4   2       2491.52       2329.16        49.33 o                         
   0   4   2        452.68        424.04        15.16 o                         
   1   4   2       2127.53       2139.15        44.31 o                         
   2   4   2       9398.98       9967.93       226.57 o                         
   3   4   2         52.19         51.86         7.91 o                         
   4   4   2        963.07       1017.93        42.80 o                         
   5   4   2         22.61         10.97         8.55 o                         
   6   4   2         22.96         29.42        13.04 o                         
   7   4   2         15.85         24.25        10.85 o                         
  -9   5   2         41.74         25.02         7.71 o                         
  -8   5   2         64.15         47.37        11.67 o                         
  -7   5   2        101.21         66.99        15.97 o                         
  -6   5   2         10.33         15.86        12.89 o                         
  -5   5   2        742.95        781.33        51.64 o                         
  -4   5   2         55.88         60.05         6.64 o                         
  -3   5   2       1486.99       1612.59        39.99 o                         
  -2   5   2       4022.49       4332.08        98.26 o                         
  -1   5   2        245.79        242.23         9.97 o                         
   0   5   2        226.65        212.01         8.26 o                         
   1   5   2        398.20        436.48        18.60 o                         
   2   5   2        218.07        197.68        15.23 o                         
   3   5   2       1450.55       1474.12        65.21 o                         
   4   5   2        464.99        490.23        36.00 o                         
   5   5   2        165.70        174.90        23.82 o                         
   6   5   2        142.64        147.76        18.90 o                         
  -8   6   2          7.05          8.18         4.11 o                         
  -7   6   2        549.94        537.02        46.66 o                         
  -6   6   2        309.50        267.09        20.02 o                         
  -5   6   2          0.73          5.18         5.43 o                         
  -4   6   2          0.02         -0.07         4.44 o                         
  -3   6   2        311.14        292.30        18.75 o                         
  -2   6   2        781.52        786.49        26.76 o                         
  -1   6   2        356.98        328.76        13.53 o                         
   0   6   2         11.38         10.33         5.88 o                         
   1   6   2          3.47         -0.86         6.06 o                         
   2   6   2        833.10        891.64        48.44 o                         
   3   6   2        607.87        611.20        47.97 o                         
   4   6   2          9.92          5.55         7.89 o                         
   5   6   2         28.77         38.12        14.01 o                         
   6   6   2         62.40         64.26        14.67 o                         
  -7   7   2        204.81        172.91        34.50 o                         
  -6   7   2        117.86        120.27        16.06 o                         
  -5   7   2          0.10         -1.32         4.07 o                         
  -4   7   2        115.61        103.37        11.91 o                         
  -3   7   2        164.63        160.02        15.44 o                         
  -2   7   2        310.14        319.67        16.59 o                         
  -1   7   2        154.85        135.41        23.35 o                         
   0   7   2         18.01         18.46         7.25 o                         
   1   7   2        207.36        210.05        20.52 o                         
   2   7   2        653.11        574.96        43.88 o                         
   3   7   2        257.14        204.23        41.96 o                         
   4   7   2          0.58          0.29         5.97 o                         
   5   7   2         31.23          8.55        11.72 o                         
  -7   8   2        143.54         99.77        37.48 o                         
  -6   8   2        122.63        143.04        30.39 o                         
  -5   8   2        157.71        155.15        28.85 o                         
  -4   8   2         80.82         91.74        24.84 o                         
  -3   8   2        164.99        176.46        19.92 o                         
  -2   8   2        132.23         87.04        35.94 o                         
  -1   8   2         19.13          6.79        14.19 o                         
   0   8   2        569.83        655.28        69.72 o                         
   1   8   2          0.01          2.83         5.88 o                         
   2   8   2        191.60        184.23        21.44 o                         
   3   8   2         23.23          5.13         6.82 o                         
   4   8   2         77.43         87.61        40.11 o                         
  -6   9   2        642.32        539.37       118.62 o                         
  -5   9   2        280.83        233.72        24.99 o                         
  -4   9   2         75.44         74.51        12.78 o                         
  -3   9   2         12.19         12.24         7.20 o                         
  -2   9   2          0.93          1.23        10.18 o                         
  -1   9   2        194.06        195.29        26.84 o                         
   0   9   2         14.78         20.67        12.96 o                         
   1   9   2         94.45         94.71        30.23 o                         
   2   9   2         48.18         41.90        11.22 o                         
   3   9   2         21.41          6.33         8.48 o                         
  -4  10   2          4.35          0.94         3.54 o                         
  -3  10   2         19.59         21.60         9.56 o                         
  -2  10   2        250.67        266.86        29.31 o                         
  -1  10   2         18.56         17.28        10.80 o                         
   0  10   2         51.76         70.65        15.73 o                         
   1  10   2          9.52          4.07         5.84 o                         
  -3 -11   3        245.76        287.21        29.73 o                         
  -2 -11   3        139.21        155.18        34.24 o                         
  -1 -11   3         90.52        130.19        23.45 o                         
   0 -11   3          9.93         18.20        12.65 o                         
   1 -11   3         40.09         47.82        27.15 o                         
  -4 -10   3         55.23         55.71        14.35 o                         
  -3 -10   3          4.93          8.04         7.49 o                         
  -2 -10   3         64.53         81.76        20.67 o                         
  -1 -10   3          6.32          0.93        11.41 o                         
   0 -10   3          1.44          7.10        12.03 o                         
   1 -10   3        151.10        186.96        44.12 o                         
   3 -10   3         49.29         30.54        18.20 o                         
   4 -10   3          0.06          0.19         4.94 o                         
  -6  -9   3          2.87          5.25         4.96 o                         
  -5  -9   3         72.97         69.63        14.17 o                         
  -4  -9   3         73.86        116.58        24.76 o                         
  -3  -9   3         78.55         65.20        16.70 o                         
  -2  -9   3         10.09          9.87        13.04 o                         
  -1  -9   3        214.60        219.71        22.69 o                         
   0  -9   3        339.08        245.42       196.06 o                         
   1  -9   3        355.36        216.97       157.65 o                         
   2  -9   3        138.62        149.29        31.01 o                         
   3  -9   3          7.31          8.22         9.56 o                         
   4  -9   3          4.88          5.85         7.69 o                         
   5  -9   3        135.45        170.77        29.44 o                         
  -7  -8   3         25.61         14.85         8.04 o                         
  -6  -8   3         35.70         33.64        13.86 o                         
  -5  -8   3        343.23        396.36        70.65 o                         
  -4  -8   3        310.69        388.36        33.01 o                         
  -3  -8   3          3.29        -10.90        13.12 o                         
  -2  -8   3          0.17          0.01         4.08 o                         
  -1  -8   3        710.77        621.21       117.08 o                         
   0  -8   3          0.83         10.80        16.35 o                         
   1  -8   3        652.85        674.46        56.61 o                         
   2  -8   3        282.72        274.79        30.83 o                         
   3  -8   3        888.17        948.89        55.76 o                         
   4  -8   3         53.55         56.62        22.88 o                         
   5  -8   3         14.29         10.93        11.86 o                         
   6  -8   3          0.67          4.42        11.45 o                         
  -7  -7   3         45.82         37.28         9.67 o                         
  -6  -7   3         19.76         32.96         9.97 o                         
  -5  -7   3        516.43        514.62        33.81 o                         
  -4  -7   3         13.37         19.74        13.33 o                         
  -3  -7   3        311.83        380.31        31.30 o                         
  -2  -7   3       1150.06       1339.83       118.47 o                         
  -1  -7   3        341.32        284.45        38.26 o                         
   0  -7   3        158.32        131.86        12.65 o                         
   1  -7   3         41.98         32.18         5.85 o                         
   2  -7   3        716.97        753.29        37.95 o                         
   3  -7   3        849.47        886.04        80.21 o                         
   4  -7   3       2029.75       2204.31       142.84 o                         
   5  -7   3        508.53        444.56        67.26 o                         
   6  -7   3        109.22        107.36        26.22 o                         
   7  -7   3        150.47        109.45        87.15 o                         
  -7  -6   3         18.96         10.27         7.33 o                         
  -6  -6   3        175.87        223.11        19.94 o                         
  -5  -6   3         40.37         38.77         9.86 o                         
  -4  -6   3        158.03        199.87        29.62 o                         
  -3  -6   3       3042.45       3363.12       110.83 o                         
  -2  -6   3         11.27          7.01         5.03 o                         
  -1  -6   3       2806.94       2804.99       156.63 o                         
   0  -6   3        587.09        635.15        18.16 o                         
   1  -6   3        425.70        411.66        14.47 o                         
   2  -6   3        840.41        811.61        45.83 o                         
   3  -6   3       3849.81       4330.57       269.95 o                         
   4  -6   3        342.85        352.01        40.11 o                         
   5  -6   3          4.99         13.57        20.98 o                         
   6  -6   3        209.57        221.51        32.39 o                         
   7  -6   3          1.30         -7.10        15.43 o                         
  -8  -5   3        327.51        200.84        24.99 o                         
  -7  -5   3        469.83        393.17        22.71 o                         
  -6  -5   3         24.70         16.22         8.33 o                         
  -5  -5   3        291.27        246.57        15.06 o                         
  -4  -5   3         48.26         42.15         7.76 o                         
  -3  -5   3       1324.01       1298.84        45.85 o                         
  -2  -5   3       1543.31       1613.11        48.94 o                         
  -1  -5   3       2447.14       2502.58        57.20 o                         
   0  -5   3        901.41        902.25        18.07 o                         
   1  -5   3        338.61        316.53        11.42 o                         
   2  -5   3       1486.86       1345.37        84.13 o                         
   3  -5   3        265.73        250.14        27.14 o                         
   4  -5   3       1071.61       1164.63        95.64 o                         
   5  -5   3       1667.22       1792.76       116.62 o                         
   6  -5   3         22.82         14.50        19.44 o                         
   7  -5   3        983.15        950.52        85.46 o                         
  -9  -4   3        128.89         76.20        15.12 o                         
  -8  -4   3         38.13         27.46        13.27 o                         
  -7  -4   3          0.29          6.93         6.83 o                         
  -6  -4   3          0.09          1.90         3.79 o                         
  -5  -4   3        404.66        404.77        15.58 o                         
  -4  -4   3        149.02        150.06         6.92 o                         
  -3  -4   3       1246.39       1229.76        40.73 o                         
  -2  -4   3        570.26        518.06        14.49 o                         
  -1  -4   3         89.99         96.13         5.00 o                         
   0  -4   3       5040.98       4886.16       134.04 o                         
   1  -4   3       3128.03       3428.27        63.93 o                         
   2  -4   3        507.83        516.84        18.06 o                         
   3  -4   3         14.31         12.74         3.08 o                         
   4  -4   3       1024.24        981.16        89.01 o                         
   5  -4   3        870.28        886.04        82.68 o                         
   6  -4   3        534.48        553.16        47.82 o                         
   7  -4   3        156.01        134.51        30.23 o                         
  -9  -3   3        189.57        180.79        37.02 o                         
  -8  -3   3         11.30          7.40        10.18 o                         
  -7  -3   3          3.78          8.81         5.80 o                         
  -6  -3   3        796.68        753.42        38.24 o                         
  -5  -3   3        808.71        872.51        23.00 o                         
  -4  -3   3         84.64         71.64         4.72 o                         
  -3  -3   3          0.90          4.97         1.25 o                         
  -2  -3   3        249.00        257.99         5.81 o                         
  -1  -3   3         13.26          5.60         3.02 o                         
   0  -3   3       2045.00       1865.66        45.62 o                         
   1  -3   3         22.93         21.39         1.92 o                         
   2  -3   3         81.30         59.72         5.18 o                         
   3  -3   3       1162.35       1111.33        22.98 o                         
   4  -3   3        103.36         99.24         9.36 o                         
   5  -3   3       2433.61       2293.92        77.06 o                         
   6  -3   3         41.97         40.01         9.54 o                         
   7  -3   3         43.28         24.23         9.18 o                         
   8  -3   3          6.62          5.24         8.02 o                         
  -9  -2   3         65.77         59.23        27.15 o                         
  -8  -2   3        141.90        124.64        38.56 o                         
  -7  -2   3        205.45        215.26        24.99 o                         
  -6  -2   3         48.87         35.84         7.27 o                         
  -5  -2   3       1705.29       1702.49        51.09 o                         
  -4  -2   3         16.04         12.47         1.89 o                         
  -3  -2   3        482.96        487.26         8.90 o                         
  -2  -2   3         38.88         40.33         2.67 o                         
  -1  -2   3       4322.60       4311.37        75.11 o                         
   0  -2   3        395.58        435.27         7.88 o                         
   1  -2   3       1945.80       1835.32        40.38 o                         
   2  -2   3         47.78         39.03         4.67 o                         
   3  -2   3          3.25          8.47         3.47 o                         
   4  -2   3        430.49        439.25        15.42 o                         
   5  -2   3        221.53        232.86        19.28 o                         
   6  -2   3        105.93        100.21        13.83 o                         
   7  -2   3          6.55         10.86         8.73 o                         
   8  -2   3        301.70        225.48        38.26 o                         
  -9  -1   3        201.26        198.06        31.78 o                         
  -8  -1   3        517.00        586.48        71.57 o                         
  -7  -1   3        193.63        161.60        25.76 o                         
  -6  -1   3       1663.87       1663.19        54.04 o                         
  -5  -1   3         22.67         17.85         2.45 o                         
  -4  -1   3         58.73         66.64         4.87 o                         
  -3  -1   3        314.29        342.32         7.09 o                         
  -2  -1   3       3490.30       3674.10        55.21 o                         
  -1  -1   3        225.25        250.37         7.10 o                         
   0  -1   3        745.46        662.57        11.12 o                         
   1  -1   3        301.58        290.43         6.08 o                         
   2  -1   3          6.97          7.36         3.15 o                         
   3  -1   3       1336.32       1299.37        25.12 o                         
   4  -1   3         88.04         97.26         7.72 o                         
   5  -1   3         37.68         35.42         9.89 o                         
   6  -1   3         43.41         44.48        12.60 o                         
   7  -1   3        339.57        353.08        33.09 o                         
   8  -1   3        126.12        103.32        13.62 o                         
  -9   0   3         59.75         62.32        19.44 o                         
  -8   0   3          5.81          1.85         9.26 o                         
  -7   0   3        623.41        564.90        70.34 o                         
  -6   0   3        741.87        721.93        26.23 o                         
  -5   0   3         55.03         64.93         4.47 o                         
  -4   0   3       4865.92       5171.92        91.95 o                         
  -3   0   3       1396.20       1373.99        23.83 o                         
  -2   0   3       3145.79       3217.00        60.12 o                         
  -1   0   3        266.72        233.42         4.45 o                         
   0   0   3          0.20          3.98         1.63 o                         
   1   0   3        328.40        338.26         7.66 o                         
   2   0   3       1428.36       1369.45        26.66 o                         
   3   0   3          3.50          3.17         2.94 o                         
   4   0   3       1048.03       1048.51        36.36 o                         
   5   0   3         29.02         38.78        12.12 o                         
   6   0   3        237.65        302.72        33.99 o                         
   7   0   3          7.55          4.63        16.35 o                         
   8   0   3         61.02         49.10        13.18 o                         
  -9   1   3         18.54         28.07        15.12 o                         
  -8   1   3        975.91       1047.70       101.19 o                         
  -7   1   3        186.17        220.59        43.19 o                         
  -6   1   3         35.71         34.16         4.23 o                         
  -5   1   3        569.06        530.08        13.56 o                         
  -4   1   3       4794.61       5184.08        93.32 o                         
  -3   1   3       3324.89       3512.67        80.84 o                         
  -2   1   3       1449.04       1377.25        21.60 o                         
  -1   1   3         14.73         22.74         3.10 o                         
   0   1   3          1.60          3.34         1.81 o                         
   1   1   3       5420.17       5321.14        87.15 o                         
   2   1   3        184.38        156.18         5.53 o                         
   3   1   3        131.02        125.56         7.22 o                         
   4   1   3        201.65        210.10        23.25 o                         
   5   1   3        116.19        151.40        18.19 o                         
   6   1   3        451.43        457.60        51.30 o                         
   7   1   3         61.44         70.96        35.17 o                         
  -9   2   3        693.16        791.02        64.79 o                         
  -8   2   3         12.89          2.78         9.26 o                         
  -7   2   3        256.02        231.80        27.15 o                         
  -6   2   3        501.42        492.84        21.82 o                         
  -5   2   3       1159.70       1118.25        30.06 o                         
  -4   2   3        257.46        253.58         9.78 o                         
  -3   2   3       2025.09       2029.34        43.05 o                         
  -2   2   3        428.46        382.61         9.49 o                         
  -1   2   3        153.13        165.39         5.48 o                         
   0   2   3       1741.57       1730.90        26.52 o                         
   1   2   3        604.67        630.03        12.77 o                         
   2   2   3        431.35        424.62        11.22 o                         
   3   2   3        265.23        276.91        14.33 o                         
   4   2   3        225.93        245.66        22.63 o                         
   5   2   3        195.57        229.81        21.86 o                         
   6   2   3        144.03        195.24        22.47 o                         
   7   2   3          0.49         -2.21         7.38 o                         
  -9   3   3         76.71         72.19        29.00 o                         
  -8   3   3         99.36         88.19        25.76 o                         
  -7   3   3          1.45          3.73         6.22 o                         
  -6   3   3        290.09        307.81        24.06 o                         
  -5   3   3        176.74        170.21        10.94 o                         
  -4   3   3        875.89        836.20        20.36 o                         
  -3   3   3        982.52        979.93        20.69 o                         
  -2   3   3         30.11         38.20         2.66 o                         
  -1   3   3       2736.11       2608.59        53.31 o                         
   0   3   3         70.66         64.03         4.66 o                         
   1   3   3        512.22        466.96        11.18 o                         
   2   3   3         34.07         31.77         3.51 o                         
   3   3   3        552.82        554.14        27.61 o                         
   4   3   3         11.08         11.34         7.04 o                         
   5   3   3        367.08        435.65        30.35 o                         
   6   3   3          4.75          6.35         7.64 o                         
   7   3   3         19.69         21.08        14.91 o                         
  -9   4   3         78.39         61.83        32.24 o                         
  -8   4   3        206.42        188.74        40.72 o                         
  -7   4   3        621.74        626.66        42.50 o                         
  -6   4   3        590.23        554.52        35.60 o                         
  -5   4   3        778.03        793.11        28.43 o                         
  -4   4   3          5.72          4.04         2.62 o                         
  -3   4   3          0.53          0.39         2.56 o                         
  -2   4   3       2615.61       2524.51        51.96 o                         
  -1   4   3          1.36          1.05         2.32 o                         
   0   4   3          4.86          6.45         2.79 o                         
   1   4   3         98.11         94.48         5.21 o                         
   2   4   3       1912.22       1884.40        50.12 o                         
   3   4   3          8.60          5.19         7.47 o                         
   4   4   3        116.17        155.88        20.15 o                         
   5   4   3         13.87         13.57         8.93 o                         
   6   4   3          1.51         -1.54         6.51 o                         
  -8   5   3        581.22        505.14        41.56 o                         
  -7   5   3          7.50          3.70         6.21 o                         
  -6   5   3        771.10        840.99        51.58 o                         
  -5   5   3         94.45        107.06        11.36 o                         
  -4   5   3          0.55         -2.05         4.19 o                         
  -3   5   3        834.87        826.89        28.11 o                         
  -2   5   3       1606.63       1654.10        45.01 o                         
  -1   5   3        302.65        310.50        12.22 o                         
   0   5   3        187.87        152.06        10.24 o                         
   1   5   3        620.97        606.74        41.11 o                         
   2   5   3        129.65        131.74        18.60 o                         
   3   5   3        648.80        584.34        69.66 o                         
   4   5   3        329.99        298.49        33.99 o                         
   5   5   3         13.15         17.99         8.74 o                         
   6   5   3        114.50        143.46        16.08 o                         
  -8   6   3        167.89        146.61        22.22 o                         
  -7   6   3         94.13         95.50        17.63 o                         
  -6   6   3          0.09          4.47         6.85 o                         
  -5   6   3        271.81        257.28        35.13 o                         
  -4   6   3       1614.07       1654.92        86.08 o                         
  -3   6   3        111.15         99.50        16.47 o                         
  -2   6   3        381.68        381.53        19.29 o                         
  -1   6   3        311.11        290.17        15.07 o                         
   0   6   3        300.01        269.48        19.96 o                         
   1   6   3        147.24        157.07        18.94 o                         
   2   6   3        811.89        854.61        57.69 o                         
   3   6   3       1183.15       1164.92        75.30 o                         
   4   6   3          3.00          2.54         7.59 o                         
   5   6   3        125.67        157.64        25.83 o                         
  -7   7   3          2.50          1.71         4.28 o                         
  -6   7   3         55.03         33.58        14.04 o                         
  -5   7   3         20.97         16.23         9.60 o                         
  -4   7   3        587.16        555.50        41.11 o                         
  -3   7   3        158.42        152.15        13.44 o                         
  -2   7   3        321.20        333.61        22.66 o                         
  -1   7   3        731.36        705.28        36.58 o                         
   0   7   3         53.96         47.91        15.47 o                         
   1   7   3        215.50        242.77        23.63 o                         
   2   7   3        310.56        300.99        32.23 o                         
   3   7   3          0.57         -1.41         5.70 o                         
   4   7   3        284.09        306.10        26.88 o                         
  -6   8   3        231.01        277.04        30.85 o                         
  -5   8   3        147.23        119.21        43.81 o                         
  -4   8   3        154.37        112.72        13.06 o                         
  -3   8   3         34.14         28.53         8.56 o                         
  -2   8   3         21.66         14.92        10.13 o                         
  -1   8   3        153.63        130.97        22.68 o                         
   0   8   3        390.63        356.38        40.26 o                         
   1   8   3         24.80         23.04        12.16 o                         
   2   8   3         12.99         22.26         9.63 o                         
   3   8   3        103.73        103.12        29.61 o                         
  -5   9   3        241.97        229.22        26.53 o                         
  -4   9   3          9.61          4.71         4.37 o                         
  -3   9   3          1.16          1.28         4.63 o                         
  -2   9   3         26.67         27.15        16.66 o                         
  -1   9   3        171.27        193.44        24.68 o                         
   0   9   3          1.46         -4.63        11.41 o                         
   1   9   3         32.89         35.17        12.96 o                         
   2   9   3          0.15          0.00         3.71 o                         
  -3  10   3         29.09          7.10         7.40 o                         
  -2  10   3        112.18         79.29        12.65 o                         
  -1  10   3        252.54        184.80        26.84 o                         
  -3 -11   4          2.72          6.79         7.10 o                         
  -2 -11   4        234.04        218.12        24.99 o                         
  -1 -11   4        169.37        169.99        34.24 o                         
   0 -11   4        187.67        244.34        40.72 o                         
   1 -11   4         39.73         58.00        17.89 o                         
   3 -11   4          8.20          0.00         3.09 o                         
  -5 -10   4        137.93        114.99        27.77 o                         
  -4 -10   4         57.31         42.68        10.10 o                         
  -3 -10   4         89.57         54.61        23.14 o                         
  -2 -10   4        224.22        215.03        39.80 o                         
  -1 -10   4          8.28          9.56        15.73 o                         
   3 -10   4        166.51        166.60        30.54 o                         
   4 -10   4         48.55         72.50        24.37 o                         
  -6  -9   4         18.63         13.09         7.33 o                         
  -5  -9   4        117.16         91.34        14.92 o                         
  -4  -9   4        336.66        309.96        64.79 o                         
  -3  -9   4         41.22         44.95        17.45 o                         
  -2  -9   4        191.25        192.55        21.79 o                         
  -1  -9   4        390.78        364.96       222.13 o                         
   0  -9   4        387.84        248.18       195.60 o                         
   1  -9   4        273.53        316.84        52.45 o                         
   2  -9   4          3.92          3.79         7.26 o                         
   3  -9   4        223.18        263.16        44.73 o                         
   4  -9   4          9.15         -4.63        15.73 o                         
   5  -9   4        292.15        369.29        38.26 o                         
  -7  -8   4        138.79        178.32        33.32 o                         
  -6  -8   4         14.75         11.66         6.39 o                         
  -5  -8   4        164.36        172.62        28.54 o                         
  -4  -8   4         99.23        100.43        14.55 o                         
  -3  -8   4         10.53          4.73         7.20 o                         
  -2  -8   4          8.46         12.91         9.12 o                         
  -1  -8   4        522.14        520.38        32.03 o                         
   0  -8   4         10.26          9.91         5.78 o                         
   1  -8   4         80.26         84.58        16.46 o                         
   2  -8   4        105.49        125.19        15.23 o                         
   3  -8   4         61.58         71.08        17.17 o                         
   4  -8   4        497.90        604.61        39.81 o                         
   5  -8   4          1.34         -1.23         8.64 o                         
   6  -8   4          0.06          0.62         7.10 o                         
  -7  -7   4          2.94          0.93         6.48 o                         
  -6  -7   4        366.16        347.31       113.99 o                         
  -5  -7   4         22.25         10.98        10.09 o                         
  -4  -7   4         11.55          4.20         8.21 o                         
  -3  -7   4         67.47         76.61        11.87 o                         
  -2  -7   4        758.34        680.05        43.90 o                         
  -1  -7   4         83.99         70.73        14.16 o                         
   0  -7   4          0.39         -0.35         1.99 o                         
   1  -7   4        250.12        216.60        18.26 o                         
   2  -7   4        535.21        486.69        38.39 o                         
   3  -7   4        615.74        710.19        76.51 o                         
   4  -7   4          0.30          8.64        12.96 o                         
   5  -7   4        164.73        160.43        45.35 o                         
   6  -7   4         39.85         33.94        25.30 o                         
  -8  -6   4          8.48         10.18         7.40 o                         
  -7  -6   4        430.65        441.17        43.81 o                         
  -6  -6   4         75.11        103.04        23.45 o                         
  -5  -6   4          0.20          0.15         5.00 o                         
  -4  -6   4        431.28        485.92        46.89 o                         
  -3  -6   4       1494.03       1691.53        61.75 o                         
  -2  -6   4        108.85        100.65        12.22 o                         
  -1  -6   4        476.60        446.30        14.01 o                         
   0  -6   4        457.42        468.27        11.61 o                         
   1  -6   4         21.00         17.61         4.85 o                         
   2  -6   4       1128.44       1304.38        95.95 o                         
   3  -6   4        376.02        385.95        56.15 o                         
   4  -6   4        427.65        464.00        69.41 o                         
   5  -6   4         59.85         55.53        21.29 o                         
   6  -6   4         93.97         95.33        35.79 o                         
   7  -6   4         14.99         16.97        16.35 o                         
  -8  -5   4        414.35        314.37        40.41 o                         
  -7  -5   4        115.97        164.74        37.02 o                         
  -6  -5   4          0.17          4.32        13.88 o                         
  -5  -5   4         81.01         55.29         9.18 o                         
  -4  -5   4       1714.44       1572.67       128.65 o                         
  -3  -5   4         82.68         86.84         7.98 o                         
  -2  -5   4       2448.37       2762.24        79.68 o                         
  -1  -5   4        420.15        454.65        13.62 o                         
   0  -5   4        837.09        820.54        20.14 o                         
   1  -5   4        638.96        566.73        19.68 o                         
   2  -5   4        293.68        259.54        14.60 o                         
   3  -5   4         23.53         14.20         5.87 o                         
   4  -5   4        634.93        668.85        57.69 o                         
   5  -5   4       1894.12       1976.94       131.43 o                         
   6  -5   4        573.17        543.60        66.64 o                         
   7  -5   4        226.51        164.74        23.14 o                         
  -9  -4   4         37.60         18.20         8.64 o                         
  -8  -4   4          0.03         -1.05         4.57 o                         
  -7  -4   4         38.22         35.35        10.97 o                         
  -6  -4   4         76.56         77.21        12.65 o                         
  -5  -4   4        899.44        844.51        38.78 o                         
  -4  -4   4        558.11        524.28        19.76 o                         
  -3  -4   4        961.38        888.06        33.95 o                         
  -2  -4   4       3386.45       3569.61        81.60 o                         
  -1  -4   4        187.93        175.69         9.05 o                         
   0  -4   4       6670.73       7066.99       239.61 o                         
   1  -4   4       1834.26       1881.56        82.26 o                         
   2  -4   4        171.63        163.85        12.58 o                         
   3  -4   4        735.64        734.47        29.53 o                         
   4  -4   4       2333.25       2330.44        97.47 o                         
   5  -4   4        174.87        152.61        22.83 o                         
   6  -4   4         81.80        110.14        31.78 o                         
   7  -4   4          2.88          1.23         8.33 o                         
  -9  -3   4         61.54         48.74        20.98 o                         
  -8  -3   4         21.29         14.02         7.81 o                         
  -7  -3   4        473.29        501.22        38.83 o                         
  -6  -3   4       1113.96       1134.05        54.55 o                         
  -5  -3   4         72.41         61.86         6.81 o                         
  -4  -3   4        139.65        148.89         6.48 o                         
  -3  -3   4         64.49         78.59         3.62 o                         
  -2  -3   4       3408.89       3351.04        59.65 o                         
  -1  -3   4       4981.52       4575.57       176.83 o                         
   0  -3   4       4252.26       4305.67        72.73 o                         
   1  -3   4        116.83         96.61         4.20 o                         
   2  -3   4         36.45         25.63         3.76 o                         
   3  -3   4        734.19        672.88        24.69 o                         
   4  -3   4        260.87        244.96        23.34 o                         
   5  -3   4       1407.40       1330.04       100.34 o                         
   6  -3   4        562.23        540.01        36.60 o                         
   7  -3   4          5.44         -6.48         7.10 o                         
  -9  -2   4         76.90         63.24        25.91 o                         
  -8  -2   4        501.86        423.68        74.20 o                         
  -7  -2   4        173.23        146.32        18.17 o                         
  -6  -2   4          3.63          3.18         5.88 o                         
  -5  -2   4        447.11        413.11        17.47 o                         
  -4  -2   4        254.53        227.46         9.32 o                         
  -3  -2   4         27.77         26.17         2.20 o                         
  -2  -2   4       2663.72       2597.00        46.63 o                         
  -1  -2   4        427.62        383.58         6.60 o                         
   0  -2   4        531.28        501.35        10.02 o                         
   1  -2   4       2262.71       2402.41        53.18 o                         
   2  -2   4       2378.69       2498.31        51.26 o                         
   3  -2   4        258.50        276.42         9.36 o                         
   4  -2   4        417.18        418.79        26.67 o                         
   5  -2   4         67.93         69.02        10.02 o                         
   6  -2   4        276.41        279.20        49.05 o                         
   7  -2   4        176.09        160.53        24.68 o                         
  -9  -1   4          1.94         -4.32        14.19 o                         
  -8  -1   4        574.85        642.32        57.07 o                         
  -7  -1   4         20.14         26.18        10.20 o                         
  -6  -1   4        599.71        624.53        31.95 o                         
  -5  -1   4        567.51        569.61        20.36 o                         
  -4  -1   4        749.39        836.79        18.14 o                         
  -3  -1   4        135.60        107.53         5.42 o                         
  -2  -1   4        185.16        255.24         9.10 o                         
  -1  -1   4         51.15         48.10         4.03 o                         
   0  -1   4        192.68        243.71         6.51 o                         
   1  -1   4       1772.34       1615.05        24.75 o                         
   2  -1   4         44.91         44.52         5.61 o                         
   3  -1   4        947.07        967.40        25.42 o                         
   4  -1   4          2.20          0.19         4.28 o                         
   5  -1   4         18.20         21.29         8.81 o                         
   6  -1   4        755.82        805.21        91.63 o                         
   7  -1   4         35.64         37.59        15.72 o                         
  -9   0   4        486.13        497.01        64.17 o                         
  -8   0   4         48.99         40.41        26.22 o                         
  -7   0   4          1.54         -3.73         7.34 o                         
  -6   0   4          2.97          4.37         3.77 o                         
  -5   0   4         13.44         12.40         3.12 o                         
  -4   0   4       1861.09       1804.87        35.24 o                         
  -3   0   4        481.90        504.10        13.16 o                         
  -2   0   4         34.44         39.65         4.39 o                         
  -1   0   4          2.56          4.68         3.01 o                         
   0   0   4       2070.74       1982.78        29.86 o                         
   1   0   4        771.86        825.22        14.65 o                         
   2   0   4       2374.01       2303.85        45.62 o                         
   3   0   4        225.34        235.94        10.37 o                         
   4   0   4         15.20         16.39         5.55 o                         
   5   0   4         46.42         64.99        22.20 o                         
   6   0   4        142.48        102.73        41.65 o                         
   7   0   4          5.09          6.48        10.80 o                         
  -9   1   4        266.46        284.76        36.71 o                         
  -8   1   4       1018.74       1071.15        81.76 o                         
  -7   1   4        128.88        151.68        19.28 o                         
  -6   1   4        181.79        162.65        10.19 o                         
  -5   1   4       1833.20       1940.97        42.24 o                         
  -4   1   4        434.49        409.95        14.20 o                         
  -3   1   4       1252.94       1224.94        29.06 o                         
  -2   1   4         33.09         43.55         2.79 o                         
  -1   1   4        703.82        671.12        13.83 o                         
   0   1   4        234.74        244.63         6.80 o                         
   1   1   4        754.63        702.26        14.08 o                         
   2   1   4         45.03         45.09         4.31 o                         
   3   1   4          2.38          0.85         2.68 o                         
   4   1   4        361.06        388.50        22.95 o                         
   5   1   4          2.79          9.38         8.19 o                         
   6   1   4        100.42        132.04        45.04 o                         
   7   1   4         10.32          9.87        11.72 o                         
  -9   2   4        491.49        573.83        50.29 o                         
  -8   2   4          0.27         -4.63        16.35 o                         
  -7   2   4          0.78          2.27         6.08 o                         
  -6   2   4        884.61        926.02        41.07 o                         
  -5   2   4       1311.12       1411.84        44.19 o                         
  -4   2   4        847.13        871.88        25.16 o                         
  -3   2   4       3867.16       3775.83        84.82 o                         
  -2   2   4         77.54         72.70         4.96 o                         
  -1   2   4       1307.23       1312.24        23.17 o                         
   0   2   4        430.37        387.53         9.65 o                         
   1   2   4         63.23         64.22         4.04 o                         
   2   2   4         28.98         29.87         3.76 o                         
   3   2   4        494.06        492.79        26.32 o                         
   4   2   4         34.99         31.39         9.85 o                         
   5   2   4        921.77       1010.60        58.24 o                         
   6   2   4          1.20          2.78        15.43 o                         
   7   2   4          1.78         -2.78        12.34 o                         
  -9   3   4          1.90         -2.16        12.65 o                         
  -8   3   4         15.53         11.17         8.83 o                         
  -7   3   4       1494.05       1533.39       105.06 o                         
  -6   3   4        288.44        291.05        22.51 o                         
  -5   3   4       1051.78       1104.35        50.46 o                         
  -4   3   4        235.20        234.20        13.64 o                         
  -3   3   4       1653.32       1734.45        48.01 o                         
  -2   3   4       1056.82       1130.99        24.10 o                         
  -1   3   4       2549.50       2443.52        44.33 o                         
   0   3   4        195.93        194.11         7.94 o                         
   1   3   4        166.18        163.61         6.89 o                         
   2   3   4        975.90        940.80        34.97 o                         
   3   3   4         84.55         91.81        14.44 o                         
   4   3   4        255.03        276.70        20.81 o                         
   5   3   4          8.27          9.37         9.15 o                         
   6   3   4          0.11          1.09         8.69 o                         
  -9   4   4         29.44         17.79        12.34 o                         
  -8   4   4        714.34        714.45        62.78 o                         
  -7   4   4          0.98          6.27         5.75 o                         
  -6   4   4        973.30        986.53        44.64 o                         
  -5   4   4        212.38        242.73        21.41 o                         
  -4   4   4        555.61        641.50        38.18 o                         
  -3   4   4         44.91         37.14         8.95 o                         
  -2   4   4       2985.95       2985.23        64.02 o                         
  -1   4   4          9.38         13.21         3.73 o                         
   0   4   4        129.66        114.80         9.29 o                         
   1   4   4        307.64        247.56        22.20 o                         
   2   4   4        122.45        122.62        14.15 o                         
   3   4   4        314.62        328.34        24.64 o                         
   4   4   4         40.79         44.94        12.42 o                         
   5   4   4         15.54         13.55         7.66 o                         
   6   4   4         26.44         20.16        13.05 o                         
  -8   5   4        167.60        149.84        19.59 o                         
  -7   5   4        307.97        323.11        30.53 o                         
  -6   5   4          0.53          1.90         5.03 o                         
  -5   5   4         25.63         33.49        10.44 o                         
  -4   5   4         69.93         91.83        15.18 o                         
  -3   5   4       1087.95       1115.98        56.41 o                         
  -2   5   4         36.68         27.24         6.01 o                         
  -1   5   4         28.37         22.14         7.34 o                         
   0   5   4        407.83        340.06        28.52 o                         
   1   5   4        140.23        140.29        21.09 o                         
   2   5   4        402.02        375.36        27.39 o                         
   3   5   4          0.17          0.55         4.56 o                         
   4   5   4         37.82         34.93        15.33 o                         
   5   5   4          1.97          2.70         4.81 o                         
  -8   6   4        298.91        305.51        25.35 o                         
  -7   6   4        174.49        162.58        18.10 o                         
  -6   6   4        119.54        129.79        20.93 o                         
  -5   6   4        403.39        431.75        35.79 o                         
  -4   6   4        562.94        566.32        35.56 o                         
  -3   6   4        149.08        179.10        26.47 o                         
  -2   6   4          5.83          2.66         4.95 o                         
  -1   6   4        373.65        302.95        18.97 o                         
   0   6   4         86.28         65.96        16.49 o                         
   1   6   4         36.03         45.11        11.78 o                         
   2   6   4         55.65         69.14        19.62 o                         
   3   6   4        161.83        165.02        21.47 o                         
   4   6   4          0.08          2.40         5.18 o                         
  -7   7   4        113.92         80.51        12.25 o                         
  -6   7   4         17.67          8.11         7.29 o                         
  -5   7   4        595.79        607.39        43.50 o                         
  -4   7   4          7.03          2.45         5.66 o                         
  -3   7   4         56.02         66.51        15.01 o                         
  -2   7   4         51.28         41.55        11.63 o                         
  -1   7   4        570.91        551.18        71.42 o                         
   0   7   4        319.61        332.74        27.30 o                         
   1   7   4         52.39         50.04        10.89 o                         
   2   7   4          1.77          4.73         7.04 o                         
   3   7   4          4.33          0.55         3.85 o                         
  -6   8   4        180.03        139.94        55.99 o                         
  -5   8   4          8.30          5.80         8.97 o                         
  -4   8   4          1.46          3.95         6.15 o                         
  -3   8   4        432.77        348.30        27.35 o                         
  -2   8   4          9.17         12.96         9.87 o                         
  -1   8   4        348.21        288.82        42.11 o                         
   0   8   4         55.00         45.62        13.57 o                         
   1   8   4          0.02          0.15         2.40 o                         
   2   8   4          4.47          6.09         5.19 o                         
  -4   9   4          4.41         -1.54         4.94 o                         
  -2   9   4        125.13         39.80        13.88 o                         
  -1   9   4         97.87         63.01         9.47 o                         
   0   9   4         36.48         19.25         9.26 o                         
  -3 -11   5         48.94         25.30        12.03 o                         
  -2 -11   5          1.52          6.17         9.87 o                         
  -1 -11   5         61.43         71.57        22.52 o                         
   0 -11   5        149.96        130.81        26.84 o                         
  -5 -10   5        110.93        157.03        38.56 o                         
  -3 -10   5         32.64         21.60        13.88 o                         
  -2 -10   5          2.15         -2.16         9.56 o                         
  -1 -10   5        218.27        196.21        33.63 o                         
   2 -10   5        125.11         75.59        14.19 o                         
   3 -10   5         54.40         48.13        14.19 o                         
   4 -10   5        580.64        737.96        51.52 o                         
  -6  -9   5        274.46        342.76        37.02 o                         
  -5  -9   5         40.15         24.06        16.04 o                         
  -3  -9   5        261.33        263.98        49.05 o                         
  -2  -9   5         37.57         42.52        10.61 o                         
  -1  -9   5        675.22        621.01        33.79 o                         
   0  -9   5        197.38        164.44        30.54 o                         
   1  -9   5         53.08         67.56        24.99 o                         
   2  -9   5         27.95         38.56        20.67 o                         
   3  -9   5        976.79       1200.42        83.61 o                         
   4  -9   5         49.25         67.87        29.31 o                         
   5  -9   5         13.27         22.52        19.44 o                         
  -7  -8   5         67.48        101.19        20.98 o                         
  -6  -8   5         43.31         59.85        32.09 o                         
  -5  -8   5        139.00        147.16        44.43 o                         
  -4  -8   5        122.34        107.98        24.68 o                         
  -3  -8   5        139.74        116.35        17.00 o                         
  -2  -8   5        537.81        531.40        36.40 o                         
  -1  -8   5        727.02        658.72        38.58 o                         
   0  -8   5        694.20        640.16        55.22 o                         
   1  -8   5          0.24          1.41         4.67 o                         
   2  -8   5         63.23         61.05        50.44 o                         
   3  -8   5         44.63          9.87        16.81 o                         
   4  -8   5        481.52        566.43        54.61 o                         
   5  -8   5          0.48          7.71        17.59 o                         
  -7  -7   5         71.46         92.24        31.47 o                         
  -6  -7   5         59.75         80.83        23.14 o                         
  -5  -7   5          3.92          2.47         9.87 o                         
  -4  -7   5        250.81        245.57        33.01 o                         
  -3  -7   5       1592.94       1437.49       283.98 o                         
  -2  -7   5        308.64        296.15        15.95 o                         
  -1  -7   5         60.30         55.93         6.66 o                         
   0  -7   5        558.00        514.10        26.46 o                         
   1  -7   5        342.22        295.92        29.77 o                         
   2  -7   5        505.65        390.17       277.97 o                         
   3  -7   5        117.01        109.21        26.53 o                         
   4  -7   5         29.42         37.33        19.74 o                         
   5  -7   5         27.61         13.57        21.60 o                         
   6  -7   5        246.05        315.92        34.86 o                         
  -8  -6   5          0.44          2.16         6.48 o                         
  -7  -6   5        286.49        323.63        39.18 o                         
  -6  -6   5        231.05        319.00        55.22 o                         
  -5  -6   5          5.90          7.71        18.20 o                         
  -4  -6   5        675.38        724.38        70.96 o                         
  -3  -6   5        343.00        307.89        43.81 o                         
  -2  -6   5        185.50        170.89        14.11 o                         
  -1  -6   5          1.61          0.64         1.82 o                         
   0  -6   5       1238.58       1186.41        29.31 o                         
   1  -6   5         23.10         29.97         4.79 o                         
   2  -6   5       1074.83       1140.87        79.60 o                         
   3  -6   5          9.91         10.18        13.57 o                         
   4  -6   5          3.56          6.79        19.13 o                         
   5  -6   5        396.41        457.83        70.96 o                         
   6  -6   5         15.45         16.35        12.96 o                         
  -8  -5   5        215.35        226.14        38.87 o                         
  -7  -5   5         47.24         52.76        26.53 o                         
  -6  -5   5          1.30         16.04        20.05 o                         
  -5  -5   5        761.13        865.06        82.99 o                         
  -4  -5   5          3.57          3.70        12.34 o                         
  -3  -5   5        144.77        177.36        14.71 o                         
  -2  -5   5         58.74         53.66         4.67 o                         
  -1  -5   5       1764.39       1658.59        44.59 o                         
   0  -5   5        140.36        122.63         5.91 o                         
   1  -5   5        810.84        836.04        28.39 o                         
   2  -5   5          1.04          8.95         7.85 o                         
   3  -5   5        239.76        178.41        29.00 o                         
   4  -5   5        350.96        401.99        46.89 o                         
   5  -5   5         67.87         62.01        31.78 o                         
   6  -5   5        403.06        378.23        52.76 o                         
  -9  -4   5         59.27         23.02         9.13 o                         
  -8  -4   5         34.86         18.20        16.97 o                         
  -7  -4   5          9.16          8.95        10.80 o                         
  -6  -4   5       1122.22       1135.63        79.29 o                         
  -5  -4   5        489.20        500.71        56.77 o                         
  -4  -4   5        346.71        314.17        24.90 o                         
  -3  -4   5        666.20        672.51        70.55 o                         
  -2  -4   5       1699.98       1693.35       106.09 o                         
  -1  -4   5        323.25        306.48         9.88 o                         
   0  -4   5       1514.53       1409.98        43.13 o                         
   1  -4   5         20.93         29.78         8.05 o                         
   2  -4   5         45.97         61.00         7.88 o                         
   3  -4   5        534.88        553.56        37.16 o                         
   4  -4   5        624.94        624.92        41.77 o                         
   5  -4   5         30.06         20.94        11.29 o                         
   6  -4   5          7.78          6.84         6.26 o                         
   7  -4   5          5.57          4.32         7.71 o                         
  -9  -3   5         68.25         59.54        19.74 o                         
  -8  -3   5         22.13         18.57         8.92 o                         
  -7  -3   5        729.28        736.70        70.19 o                         
  -6  -3   5        758.71        757.20        51.98 o                         
  -5  -3   5        652.23        584.07        32.13 o                         
  -4  -3   5        353.07        314.10        12.19 o                         
  -3  -3   5        906.93        808.91        17.06 o                         
  -2  -3   5        244.32        231.63        10.61 o                         
  -1  -3   5       4315.40       4515.40        97.12 o                         
   0  -3   5          0.64          2.24         1.22 o                         
   1  -3   5        638.79        651.75        21.86 o                         
   2  -3   5        618.72        528.59        33.78 o                         
   3  -3   5        560.14        543.71        43.06 o                         
   4  -3   5        331.28        355.18        37.16 o                         
   5  -3   5        267.56        280.51        27.78 o                         
   6  -3   5        509.64        432.24        31.98 o                         
   7  -3   5        167.27        111.68        22.83 o                         
  -9  -2   5        104.54         84.53        25.61 o                         
  -8  -2   5        104.87         93.22        16.99 o                         
  -7  -2   5         43.73         53.89        11.41 o                         
  -6  -2   5        141.62        149.49        21.50 o                         
  -5  -2   5        171.71        176.56        11.65 o                         
  -4  -2   5        675.55        675.88        16.73 o                         
  -3  -2   5        605.66        672.73        21.07 o                         
  -2  -2   5       2309.97       2285.31        42.81 o                         
  -1  -2   5       2394.28       2485.54        47.51 o                         
   0  -2   5         13.06         19.76         3.25 o                         
   1  -2   5       4984.80       4920.06       110.53 o                         
   2  -2   5       1298.90       1314.71        38.92 o                         
   3  -2   5       1062.48        968.84        30.76 o                         
   4  -2   5        279.01        274.08        21.33 o                         
   5  -2   5        404.83        424.77        25.77 o                         
   6  -2   5        242.11        236.94        33.94 o                         
   7  -2   5        111.34         99.16        44.12 o                         
  -9  -1   5         90.16        102.73        21.90 o                         
  -8  -1   5        265.24        243.10        22.00 o                         
  -7  -1   5        439.42        438.84        30.11 o                         
  -6  -1   5        386.90        441.13        30.06 o                         
  -5  -1   5        880.76        880.50        24.18 o                         
  -4  -1   5         10.09         21.54         3.57 o                         
  -3  -1   5        175.75        142.16         7.11 o                         
  -2  -1   5        306.69        371.14        10.95 o                         
  -1  -1   5        604.21        616.82        15.53 o                         
   0  -1   5       2705.53       2690.68        43.85 o                         
   1  -1   5       2212.81       2162.37        44.55 o                         
   2  -1   5        648.90        609.40        18.32 o                         
   3  -1   5          2.24          3.00         4.81 o                         
   4  -1   5         68.63         80.23        15.68 o                         
   5  -1   5         82.32         94.85        18.98 o                         
   6  -1   5       1060.47       1267.98        96.26 o                         
   7  -1   5        116.80        114.24        18.36 o                         
  -9   0   5         13.90         22.21        13.88 o                         
  -8   0   5          0.99         -0.80        10.95 o                         
  -7   0   5        813.03        781.65        49.28 o                         
  -6   0   5         82.25         74.73        11.47 o                         
  -5   0   5         53.38         59.33         5.89 o                         
  -4   0   5       2427.78       2469.08        48.83 o                         
  -3   0   5          0.44         -0.62         1.75 o                         
  -2   0   5        534.70        547.35        15.08 o                         
  -1   0   5        375.84        382.67        11.81 o                         
   0   0   5        399.80        336.79        11.04 o                         
   1   0   5        707.17        712.03        17.92 o                         
   2   0   5       1076.00       1162.84        27.10 o                         
   3   0   5        549.82        650.66        33.89 o                         
   4   0   5         74.42         79.97        11.57 o                         
   5   0   5        392.86        433.53        34.26 o                         
   6   0   5         19.78         19.74        15.12 o                         
  -9   1   5        163.80        169.99        38.56 o                         
  -8   1   5         47.80         49.16        12.08 o                         
  -7   1   5        428.46        468.08        36.64 o                         
  -6   1   5         37.75         44.02        12.46 o                         
  -5   1   5       1768.28       1808.90        64.68 o                         
  -4   1   5         29.39         37.11         4.32 o                         
  -3   1   5        136.09        172.78         7.53 o                         
  -2   1   5         36.03         46.36         5.27 o                         
  -1   1   5          1.83          5.31         3.22 o                         
   0   1   5        377.66        325.90         8.45 o                         
   1   1   5          0.37          2.73         1.97 o                         
   2   1   5         92.52         71.83         6.58 o                         
   3   1   5         11.01         12.87         6.06 o                         
   4   1   5        508.07        596.24        40.54 o                         
   5   1   5         63.64         68.80        35.48 o                         
   6   1   5         99.52         58.00        32.39 o                         
  -9   2   5        171.50        208.86        42.88 o                         
  -8   2   5        229.46        234.87        37.33 o                         
  -7   2   5         44.89         28.16        11.45 o                         
  -6   2   5         32.18         44.91        10.78 o                         
  -5   2   5        244.87        261.54        24.23 o                         
  -4   2   5         23.33         23.80         7.73 o                         
  -3   2   5        759.13        708.67        25.14 o                         
  -2   2   5       1198.27       1238.50        27.11 o                         
  -1   2   5        857.76        854.86        20.39 o                         
   0   2   5         80.40         79.94         5.10 o                         
   1   2   5          7.79          4.91         2.99 o                         
   2   2   5        216.77        203.51        15.76 o                         
   3   2   5        784.57        784.90        54.67 o                         
   4   2   5        127.08        121.15        16.56 o                         
   5   2   5         33.30         37.64        27.77 o                         
   6   2   5          3.62          5.86        15.73 o                         
  -9   3   5         14.11         12.03        16.97 o                         
  -8   3   5        278.68        184.20        33.31 o                         
  -7   3   5       1739.62       1746.17        74.28 o                         
  -6   3   5         34.10         37.37        12.09 o                         
  -5   3   5          0.75          1.86         5.19 o                         
  -4   3   5        849.27        948.65        41.17 o                         
  -3   3   5        442.25        429.62        21.84 o                         
  -2   3   5       1670.58       1756.52        43.34 o                         
  -1   3   5          3.74          5.23         2.82 o                         
   0   3   5         29.53         33.44         5.18 o                         
   1   3   5          1.73          2.73         2.79 o                         
   2   3   5        283.20        265.56        19.87 o                         
   3   3   5         34.50         29.50         9.25 o                         
   4   3   5         37.46         41.54        21.04 o                         
   5   3   5         25.85         34.24        16.35 o                         
  -9   4   5        110.02         91.14        54.45 o                         
  -8   4   5        922.28        963.23       139.14 o                         
  -7   4   5         16.98         45.30        11.62 o                         
  -6   4   5        224.88        282.10        29.29 o                         
  -5   4   5        341.23        369.03        28.93 o                         
  -4   4   5        530.05        575.40        39.18 o                         
  -3   4   5       1229.65       1332.37        53.45 o                         
  -2   4   5       1497.59       1611.48        57.98 o                         
  -1   4   5         60.23         60.89        13.04 o                         
   0   4   5        182.12        154.12        23.60 o                         
   1   4   5        259.56        219.13        40.72 o                         
   2   4   5         20.33         14.44         6.23 o                         
   3   4   5         54.96         47.82        10.72 o                         
   4   4   5         25.89         10.31        13.27 o                         
   5   4   5          4.52          7.16         8.04 o                         
  -8   5   5          1.36          8.53         7.66 o                         
  -7   5   5        403.90        445.78        32.35 o                         
  -6   5   5        706.57        764.99        43.07 o                         
  -5   5   5        127.24        156.96        24.08 o                         
  -4   5   5        925.37        986.17        51.08 o                         
  -3   5   5        148.41        153.60        21.67 o                         
  -2   5   5        130.07        145.74        19.65 o                         
  -1   5   5        226.93        226.81        29.31 o                         
   0   5   5       1186.69       1328.76        95.95 o                         
   1   5   5        166.24        136.74        32.09 o                         
   2   5   5        265.99        254.14        44.12 o                         
   3   5   5         17.45          9.50        12.65 o                         
   4   5   5         17.67         11.94         6.84 o                         
  -7   6   5        205.49        225.65        29.55 o                         
  -6   6   5          0.79         -4.16        10.69 o                         
  -5   6   5        756.75        831.83        49.40 o                         
  -4   6   5        240.89        279.31        29.85 o                         
  -3   6   5         13.78         19.03        11.93 o                         
  -2   6   5         17.13         20.29        10.85 o                         
  -1   6   5       1041.66        837.38       206.24 o                         
   0   6   5          1.74         -5.86        10.49 o                         
   1   6   5        221.03        244.34        33.63 o                         
   2   6   5          0.72          1.23         5.45 o                         
   3   6   5         19.94         12.96        12.19 o                         
  -7   7   5        170.19        177.28        31.01 o                         
  -6   7   5        215.46        231.69        29.29 o                         
  -5   7   5         37.86         33.51        16.01 o                         
  -4   7   5        114.15        107.78        19.34 o                         
  -3   7   5         11.42         10.44        11.51 o                         
  -2   7   5        246.46        235.81        62.78 o                         
  -1   7   5          2.75         -0.31         8.64 o                         
   0   7   5         58.59         73.43        19.74 o                         
   1   7   5         23.42         22.21        20.67 o                         
   2   7   5         49.66         40.13        19.28 o                         
  -5   8   5         15.43          9.71         6.91 o                         
  -4   8   5        105.52         81.93        17.23 o                         
  -3   8   5        110.63         63.48        14.82 o                         
  -2   8   5         63.54         49.36        14.81 o                         
  -1   8   5         28.89         25.61        17.89 o                         
   0   8   5         14.32          7.40         8.33 o                         
   1   8   5         27.55         35.79        12.03 o                         
  -1 -11   6          1.42          5.55         6.79 o                         
   0 -11   6         12.30          0.31         4.32 o                         
  -5 -10   6         21.29          4.94         8.95 o                         
   2 -10   6        126.30         54.30        17.89 o                         
   3 -10   6        574.05        619.18        44.73 o                         
  -6  -9   6        137.76        175.85        40.41 o                         
  -5  -9   6        210.19        241.26        34.86 o                         
  -2  -9   6         81.21         59.54        14.81 o                         
   1  -9   6         77.20         66.33        20.36 o                         
   2  -9   6        407.94        451.04        39.18 o                         
   3  -9   6        309.03        335.97        35.79 o                         
   4  -9   6        114.49        129.88        32.70 o                         
  -7  -8   6         19.36          0.00         5.55 o                         
  -6  -8   6         24.93         27.15        16.04 o                         
  -5  -8   6          9.16         16.97        22.83 o                         
  -4  -8   6        139.51         97.38        96.41 o                         
  -3  -8   6         48.03         23.95        23.60 o                         
  -2  -8   6        417.45        367.44        42.88 o                         
  -1  -8   6         12.75          6.79         6.17 o                         
   0  -8   6        238.18        149.94        24.37 o                         
   1  -8   6          0.88          1.53         4.08 o                         
   2  -8   6       1310.36       1461.72        97.80 o                         
   4  -8   6        105.68        163.20        41.34 o                         
   5  -8   6        299.91        377.31        38.87 o                         
  -7  -7   6        376.58        404.15        43.19 o                         
  -6  -7   6          2.47          1.23         8.64 o                         
  -5  -7   6        447.70        528.79        73.73 o                         
  -4  -7   6        112.44         82.06        32.70 o                         
  -3  -7   6        184.02        148.70       118.16 o                         
  -2  -7   6        188.53        196.17        17.92 o                         
  -1  -7   6         25.47         31.13         7.99 o                         
   0  -7   6        940.59        875.25        66.64 o                         
   1  -7   6        100.85         75.78        10.66 o                         
   2  -7   6         58.09         21.32        30.23 o                         
   3  -7   6         21.34         14.70        18.20 o                         
   4  -7   6        444.13        513.67        72.81 o                         
   5  -7   6         13.08         17.59        21.60 o                         
  -8  -6   6         12.69         25.91        12.65 o                         
  -7  -6   6        454.41        543.60        51.83 o                         
  -6  -6   6         28.48         60.78        31.78 o                         
  -5  -6   6         88.35        103.66        24.06 o                         
  -4  -6   6        881.49        866.30        80.83 o                         
  -3  -6   6         42.95         30.54        19.13 o                         
  -2  -6   6          1.15          0.28         3.86 o                         
  -1  -6   6        808.38        812.39        25.15 o                         
   0  -6   6       1059.25       1113.89        79.75 o                         
   1  -6   6       2423.29       2257.22       149.40 o                         
   2  -6   6         20.24         18.97        10.25 o                         
   3  -6   6         33.33         24.06        25.61 o                         
   4  -6   6          6.58         12.34        15.12 o                         
   5  -6   6        663.18        855.50        88.23 o                         
  -8  -5   6          0.53         11.72        16.66 o                         
  -7  -5   6       1105.52       1094.29        81.14 o                         
  -6  -5   6        143.34        188.19        43.81 o                         
  -5  -5   6       1080.27       1225.10        83.30 o                         
  -4  -5   6         21.73         20.98        18.82 o                         
  -3  -5   6          0.26          4.94         7.71 o                         
  -2  -5   6       2058.68       2198.90        62.40 o                         
  -1  -5   6        492.16        453.39        21.93 o                         
   0  -5   6        697.77        798.21        37.33 o                         
   1  -5   6        731.52        674.68        54.55 o                         
   2  -5   6         23.58         18.76        11.07 o                         
   3  -5   6        426.69        445.64        30.09 o                         
   4  -5   6        330.86        318.71        46.43 o                         
   5  -5   6         16.95          7.40        16.97 o                         
   6  -5   6        119.79        103.66        19.44 o                         
  -9  -4   6          0.02          3.09        10.18 o                         
  -8  -4   6          0.49          3.09        12.96 o                         
  -7  -4   6          5.65         -5.55        15.73 o                         
  -6  -4   6       1741.01       1851.99       118.16 o                         
  -5  -4   6        204.77        229.84        30.54 o                         
  -4  -4   6        269.17        263.78        38.56 o                         
  -3  -4   6        545.61        489.93        21.50 o                         
  -2  -4   6        630.56        590.71        21.39 o                         
  -1  -4   6        597.62        606.57        24.37 o                         
   0  -4   6        200.74        204.13        19.94 o                         
   1  -4   6        716.26        587.04       130.35 o                         
   2  -4   6         72.51        104.36        23.01 o                         
   3  -4   6       1572.92       1637.38       118.93 o                         
   4  -4   6        186.34        195.46        22.09 o                         
   5  -4   6        162.18        145.04        20.95 o                         
   6  -4   6         32.14         17.28         7.50 o                         
  -9  -3   6        161.73        120.72        22.52 o                         
  -8  -3   6         22.77         16.31        11.11 o                         
  -7  -3   6        736.14        710.04       116.93 o                         
  -6  -3   6          0.43          0.27         3.49 o                         
  -5  -3   6        130.80        133.89        23.45 o                         
  -4  -3   6        406.83        394.96        26.24 o                         
  -3  -3   6        160.77        167.21         8.96 o                         
  -2  -3   6        828.70        861.55        24.74 o                         
  -1  -3   6        491.61        442.90        14.89 o                         
   0  -3   6        483.34        467.09        34.83 o                         
   1  -3   6         69.83         65.40        25.61 o                         
   2  -3   6       1214.92       1122.92       171.53 o                         
   3  -3   6         40.89         67.89        22.34 o                         
   4  -3   6          9.42          6.45         9.53 o                         
   5  -3   6         51.44         56.51        14.67 o                         
   6  -3   6         98.61         69.34        10.00 o                         
  -9  -2   6         88.82         51.41        14.94 o                         
  -8  -2   6        224.53        262.87        32.32 o                         
  -7  -2   6        221.17        187.68        33.01 o                         
  -6  -2   6         13.29         21.72        11.81 o                         
  -5  -2   6       1282.54       1298.53        46.25 o                         
  -4  -2   6       1309.88       1296.67        34.79 o                         
  -3  -2   6       1514.92       1476.86        32.66 o                         
  -2  -2   6        985.97       1051.14        23.73 o                         
  -1  -2   6         48.98         61.93         4.30 o                         
   0  -2   6         51.54         47.33         5.57 o                         
   1  -2   6        923.74        743.27        42.44 o                         
   2  -2   6         37.04         27.61         5.15 o                         
   3  -2   6        178.55        204.26        21.64 o                         
   4  -2   6         98.32         86.69        23.02 o                         
   5  -2   6        373.82        347.76        32.70 o                         
   6  -2   6          1.73         16.97        18.20 o                         
  -9  -1   6        574.92        471.23        57.69 o                         
  -8  -1   6         95.72        107.22        39.34 o                         
  -7  -1   6         20.38         16.83         9.41 o                         
  -6  -1   6        528.88        580.88        44.19 o                         
  -5  -1   6       1160.99       1118.89        41.31 o                         
  -4  -1   6       2354.44       2529.97        75.81 o                         
  -3  -1   6        458.55        458.06        12.77 o                         
  -2  -1   6         25.92         35.72         5.29 o                         
  -1  -1   6          3.80          8.10         2.40 o                         
   0  -1   6       2927.70       3091.04        74.55 o                         
   1  -1   6          3.85          3.45         3.33 o                         
   2  -1   6          3.59          6.70         3.95 o                         
   3  -1   6        114.17        112.48        13.93 o                         
   4  -1   6        208.76        194.03        19.19 o                         
   5  -1   6        295.83        312.52        58.93 o                         
   6  -1   6         90.37        100.88        33.63 o                         
  -9   0   6          1.23          6.88         7.19 o                         
  -8   0   6          3.86         12.97        12.65 o                         
  -7   0   6         35.12         40.56        14.67 o                         
  -6   0   6         13.45         15.30         6.18 o                         
  -5   0   6        452.86        501.00        24.98 o                         
  -4   0   6        241.39        235.91        10.84 o                         
  -3   0   6         86.29         96.78         6.71 o                         
  -2   0   6        170.25        190.52         9.51 o                         
  -1   0   6       2398.78       2386.79        49.10 o                         
   0   0   6        669.39        710.60        21.23 o                         
   1   0   6        734.21        818.89        29.18 o                         
   2   0   6        921.49        943.76        46.85 o                         
   3   0   6        269.54        268.28        64.17 o                         
   4   0   6        446.04        444.17        33.07 o                         
   5   0   6        127.07        164.44        31.16 o                         
   6   0   6         12.49         24.06        21.29 o                         
  -9   1   6         35.47         19.04         8.50 o                         
  -8   1   6         19.15         32.40        16.78 o                         
  -7   1   6        392.38        328.39        47.60 o                         
  -6   1   6        647.86        706.11        35.54 o                         
  -5   1   6        412.87        432.99        24.63 o                         
  -4   1   6        161.69        155.19        10.98 o                         
  -3   1   6         19.19         23.17         3.74 o                         
  -2   1   6        552.40        543.94        17.28 o                         
  -1   1   6        413.20        429.27        13.56 o                         
   0   1   6         84.36         78.28         7.05 o                         
   1   1   6        254.14        310.76        24.28 o                         
   2   1   6        529.13        570.60        34.51 o                         
   3   1   6        220.50        251.02        29.35 o                         
   4   1   6         30.88         47.51        16.07 o                         
   5   1   6         19.49         16.04        21.90 o                         
  -9   2   6         84.61         53.99        30.39 o                         
  -8   2   6         21.43         26.99         9.71 o                         
  -7   2   6         13.91         18.12         7.93 o                         
  -6   2   6        300.47        277.13        24.26 o                         
  -5   2   6         83.53         94.48        12.96 o                         
  -4   2   6          8.25          3.56         6.47 o                         
  -3   2   6       1613.06       1716.07        62.98 o                         
  -2   2   6         44.04         32.56         9.05 o                         
  -1   2   6        888.70        871.85        36.31 o                         
   0   2   6          6.12          9.36         4.41 o                         
   1   2   6        172.26        155.52        14.16 o                         
   2   2   6        311.61        373.11        32.76 o                         
   3   2   6        638.75        600.73        95.61 o                         
   4   2   6          8.34          5.24        10.80 o                         
   5   2   6         22.80         20.36        13.88 o                         
  -9   3   6        105.88        111.37        31.16 o                         
  -8   3   6        346.83        288.56        39.65 o                         
  -7   3   6        327.81        376.96        27.28 o                         
  -6   3   6          3.98         12.96         9.00 o                         
  -5   3   6         56.03         73.83        16.10 o                         
  -4   3   6        816.46        978.14        45.69 o                         
  -3   3   6          6.41         12.15        10.35 o                         
  -2   3   6         10.42         13.88         7.28 o                         
  -1   3   6         80.18         77.60        13.13 o                         
   0   3   6          2.40         -1.25         3.60 o                         
   1   3   6        231.11        215.48        20.06 o                         
   2   3   6         20.87         25.14        12.43 o                         
   3   3   6         85.63         72.10        52.14 o                         
   4   3   6          0.72          0.00         4.63 o                         
   5   3   6         59.26         80.21        16.35 o                         
  -8   4   6        349.83        367.96        47.66 o                         
  -7   4   6          1.70         -1.26         5.57 o                         
  -6   4   6         59.43         48.64        14.18 o                         
  -5   4   6          2.92         10.72         7.65 o                         
  -4   4   6        108.57        138.23        17.93 o                         
  -3   4   6        296.40        336.88        24.72 o                         
  -2   4   6        191.10        218.77        25.55 o                         
  -1   4   6        326.58        340.51        34.28 o                         
   0   4   6        429.49        382.57        58.62 o                         
   1   4   6         76.10         95.64        35.17 o                         
   2   4   6        132.44        136.05        29.00 o                         
   3   4   6         30.52         26.75        26.38 o                         
   4   4   6        112.64         83.22        26.38 o                         
  -8   5   6         51.62         53.76        20.67 o                         
  -7   5   6        170.41        178.49        29.01 o                         
  -6   5   6       1303.82       1457.02        83.01 o                         
  -5   5   6         68.24         83.67        20.54 o                         
  -4   5   6        299.20        320.48        32.14 o                         
  -3   5   6        105.56        130.71        18.98 o                         
  -2   5   6         37.56         34.82        11.04 o                         
  -1   5   6        393.37        327.98       106.59 o                         
   0   5   6         19.10         23.14        24.37 o                         
   1   5   6        124.06        163.82        29.62 o                         
   2   5   6          6.39          9.26        12.03 o                         
   3   5   6         31.94         49.98        27.15 o                         
  -7   6   6        589.62        618.83        41.21 o                         
  -6   6   6         16.15         29.25        12.83 o                         
  -5   6   6        502.40        598.00        53.21 o                         
  -4   6   6         10.33         13.52        14.35 o                         
  -3   6   6         46.22         44.43        14.96 o                         
  -2   6   6        326.17        305.16        41.03 o                         
  -1   6   6        610.62        668.23        63.55 o                         
   0   6   6        107.05        115.07        36.71 o                         
   1   6   6         41.65         36.10        16.66 o                         
   2   6   6         21.96         33.32        15.73 o                         
  -6   7   6        655.26        664.39        45.66 o                         
  -5   7   6        151.36        146.34        19.97 o                         
  -4   7   6         14.93         20.10        10.04 o                         
  -3   7   6        248.32        207.56        38.56 o                         
  -2   7   6        110.02         78.85        62.01 o                         
  -1   7   6          8.34         13.27        17.59 o                         
   0   7   6         67.79         82.99        18.82 o                         
   1   7   6        174.24        211.33        37.33 o                         
  -3   8   6        162.65        102.50        59.85 o                         
  -2   8   6         32.46         36.71        18.51 o                         
  -4 -10   7         66.91         60.78        23.76 o                         
  -3 -10   7        257.45        105.20        13.57 o                         
  -2 -10   7         33.49          1.23         4.01 o                         
   2 -10   7          0.02          0.00         2.16 o                         
  -6  -9   7          1.65          8.33        15.43 o                         
  -5  -9   7         12.33         11.72        17.89 o                         
  -4  -9   7         96.20         97.49        31.78 o                         
   1  -9   7         12.11          8.95        11.72 o                         
   2  -9   7        735.07        958.54        64.17 o                         
   3  -9   7          0.62         -2.16        11.11 o                         
  -7  -8   7          7.25          0.00         4.94 o                         
  -6  -8   7        171.27        182.02        30.85 o                         
  -5  -8   7          0.16          1.23         8.33 o                         
  -4  -8   7          2.16          1.23        12.34 o                         
  -3  -8   7        853.46        822.49        74.97 o                         
  -2  -8   7        169.46        183.83        17.92 o                         
   0  -8   7         19.91         16.04        13.57 o                         
   1  -8   7        538.31        650.96        50.60 o                         
   4  -8   7        207.87        274.27        45.66 o                         
  -7  -7   7          0.39         -0.31         9.87 o                         
  -6  -7   7         28.09         50.29        20.98 o                         
  -5  -7   7        629.06        776.21        66.64 o                         
  -4  -7   7        117.75         98.86        25.30 o                         
  -3  -7   7          1.01          4.00         5.66 o                         
  -2  -7   7        563.97        532.64        37.51 o                         
  -1  -7   7         82.63         69.72        23.76 o                         
   0  -7   7        608.68        623.17        35.73 o                         
   1  -7   7         19.19         11.11        11.11 o                         
   2  -7   7         14.57         19.44        15.12 o                         
   4  -7   7        236.94        291.85        53.99 o                         
  -8  -6   7         13.23         11.11        16.97 o                         
  -7  -6   7          0.98          2.78         9.56 o                         
  -6  -6   7        221.89        303.57        54.91 o                         
  -5  -6   7          8.75         13.27        13.88 o                         
  -4  -6   7         23.49         20.10        22.37 o                         
  -3  -6   7         19.33         12.98         7.33 o                         
  -2  -6   7          7.56          8.01         6.15 o                         
  -1  -6   7        851.06        869.75        54.91 o                         
   0  -6   7          1.78          4.96         6.00 o                         
   1  -6   7          2.16          0.23         3.56 o                         
   2  -6   7         10.80         10.05         7.59 o                         
   3  -6   7       1224.02       1008.04       352.47 o                         
   4  -6   7        141.67        166.29        45.35 o                         
   5  -6   7        146.77        196.21        27.15 o                         
  -8  -5   7        244.30        293.09        36.10 o                         
  -7  -5   7        106.81        121.55        26.53 o                         
  -6  -5   7       1342.38       1473.45       127.41 o                         
  -5  -5   7          5.49         15.12        13.27 o                         
  -4  -5   7        191.69        176.47        26.22 o                         
  -3  -5   7        417.12        378.03        28.28 o                         
  -2  -5   7        436.01        447.05        39.34 o                         
  -1  -5   7        256.37        327.64        36.71 o                         
   0  -5   7        139.31         81.26        67.87 o                         
   1  -5   7        520.23        533.01        55.69 o                         
   2  -5   7        139.26        128.56        18.32 o                         
   3  -5   7        112.29        110.73        16.83 o                         
   4  -5   7         40.56         60.55        17.59 o                         
   5  -5   7         46.23         27.34        12.19 o                         
  -9  -4   7         67.61         92.55        19.13 o                         
  -8  -4   7        313.52        327.95        37.64 o                         
  -7  -4   7        152.90        207.01        48.13 o                         
  -6  -4   7       1208.33       1350.66        94.10 o                         
  -5  -4   7         73.37         82.37        20.67 o                         
  -4  -4   7        136.60        121.55        21.29 o                         
  -3  -4   7       1948.30       1930.13        71.09 o                         
  -2  -4   7          0.19          1.45         5.26 o                         
  -1  -4   7        661.43        795.03        62.32 o                         
   0  -4   7        143.25        174.31        41.03 o                         
   1  -4   7        573.50        571.36        50.90 o                         
   2  -4   7       1781.61       1989.16       112.26 o                         
   3  -4   7          0.64         -0.57         7.40 o                         
   4  -4   7        226.88        208.82        32.52 o                         
   5  -4   7         37.30         26.06        10.88 o                         
  -9  -3   7         69.78         74.04        24.68 o                         
  -8  -3   7        169.41        201.46        48.13 o                         
  -7  -3   7        104.83        120.94        27.15 o                         
  -6  -3   7        924.24        966.26        73.73 o                         
  -5  -3   7        440.89        521.69        45.04 o                         
  -4  -3   7       2631.59       2545.75       169.56 o                         
  -3  -3   7        206.56        206.41        11.76 o                         
  -2  -3   7        693.52        762.25        26.50 o                         
  -1  -3   7        560.77        592.16        40.47 o                         
   0  -3   7        336.23        324.55        38.56 o                         
   1  -3   7        544.38        600.36        70.96 o                         
   2  -3   7       1036.03       1092.63        58.90 o                         
   3  -3   7        136.00        172.92        32.37 o                         
   4  -3   7        315.39        329.36        33.21 o                         
   5  -3   7         84.56         77.74        15.57 o                         
  -9  -2   7        191.27        186.27        55.99 o                         
  -8  -2   7         87.95        101.60        21.13 o                         
  -7  -2   7        102.09         56.10        21.29 o                         
  -6  -2   7          2.69         -2.37         5.47 o                         
  -5  -2   7       2649.96       2354.89       214.23 o                         
  -4  -2   7        161.78        162.27        12.12 o                         
  -3  -2   7       1277.15       1292.80        42.32 o                         
  -2  -2   7        183.45        175.19        11.55 o                         
  -1  -2   7        407.86        391.58        26.13 o                         
   0  -2   7        620.37        643.11        39.12 o                         
   1  -2   7        655.51        660.83        76.20 o                         
   2  -2   7         13.27         19.74        15.43 o                         
   3  -2   7         95.78        124.93        22.75 o                         
   4  -2   7        499.52        523.04        47.14 o                         
   5  -2   7        106.74         79.90        37.02 o                         
  -9  -1   7        132.20        140.04        22.36 o                         
  -8  -1   7          0.85          0.67         5.93 o                         
  -7  -1   7         14.54         16.94         9.13 o                         
  -6  -1   7        543.92        546.64        82.53 o                         
  -5  -1   7         11.22          7.61         5.61 o                         
  -4  -1   7        523.97        582.01        27.39 o                         
  -3  -1   7        159.38        163.87        11.44 o                         
  -2  -1   7        205.72        209.44         9.68 o                         
  -1  -1   7       1119.43        990.71        47.36 o                         
   0  -1   7        698.60        639.69        30.59 o                         
   1  -1   7         29.88         23.59         9.87 o                         
   2  -1   7          1.86          2.60         8.02 o                         
   3  -1   7        419.41        408.28        38.51 o                         
   4  -1   7          0.66          0.31         5.24 o                         
   5  -1   7         29.74         39.18        17.28 o                         
  -9   0   7          7.41          6.15         6.54 o                         
  -8   0   7         97.61        102.97        23.81 o                         
  -7   0   7        166.77        235.79        33.94 o                         
  -6   0   7        186.80        135.92        18.75 o                         
  -5   0   7        309.35        316.45        21.93 o                         
  -4   0   7        805.86        802.44        32.68 o                         
  -3   0   7        484.39        473.67        20.07 o                         
  -2   0   7       1010.95       1001.49        27.54 o                         
  -1   0   7        612.84        532.63        26.76 o                         
   0   0   7        163.98        159.29        18.41 o                         
   1   0   7          0.08          3.91         8.33 o                         
   2   0   7        164.91        156.39        22.68 o                         
   3   0   7        133.85        130.15        15.25 o                         
   4   0   7        277.33        325.79        60.16 o                         
   5   0   7          5.99         12.96        18.20 o                         
  -9   1   7          7.10          1.54         7.03 o                         
  -8   1   7        798.35        840.67        62.15 o                         
  -7   1   7        173.87        162.14        24.90 o                         
  -6   1   7        529.11        587.29        40.65 o                         
  -5   1   7         52.41         80.23        14.61 o                         
  -4   1   7        245.50        239.61        22.69 o                         
  -3   1   7       1212.29       1234.35        58.38 o                         
  -2   1   7        340.54        336.64        19.51 o                         
  -1   1   7        294.62        264.96        18.14 o                         
   0   1   7          0.83          5.06         6.34 o                         
   1   1   7        783.89        821.93        37.41 o                         
   2   1   7          3.85          1.06         5.67 o                         
   3   1   7         71.35         70.34        34.24 o                         
   4   1   7          0.30         -7.71        16.66 o                         
  -9   2   7        300.56        230.23        47.36 o                         
  -8   2   7          0.96          2.82         4.55 o                         
  -7   2   7        329.35        359.99        43.06 o                         
  -6   2   7         13.88          6.64         7.54 o                         
  -5   2   7         67.63         63.15        13.63 o                         
  -4   2   7         84.00        117.36        17.71 o                         
  -3   2   7        439.13        463.52        30.55 o                         
  -2   2   7         16.75         18.07         6.94 o                         
  -1   2   7        174.53        166.06        13.62 o                         
   0   2   7        602.86        570.87        30.51 o                         
   1   2   7        121.63        113.55        17.01 o                         
   2   2   7        666.21        723.08        48.25 o                         
   3   2   7         41.54         35.79        15.73 o                         
   4   2   7         14.22         11.41        11.11 o                         
  -8   3   7        213.34        180.43        18.04 o                         
  -7   3   7          2.71          8.29         7.38 o                         
  -6   3   7        241.72        265.41        23.69 o                         
  -5   3   7        294.59        367.54        28.30 o                         
  -4   3   7        500.14        590.54        36.19 o                         
  -3   3   7         39.40         36.65        11.00 o                         
  -2   3   7          6.11          9.90         8.50 o                         
  -1   3   7         32.03         51.53        14.22 o                         
   0   3   7        138.14        121.25        18.26 o                         
   1   3   7        175.79        191.45        36.87 o                         
   2   3   7          7.16         10.52         9.40 o                         
   3   3   7         38.65          6.79        12.96 o                         
   4   3   7         19.80         29.31        16.04 o                         
  -8   4   7          8.50         12.56         8.45 o                         
  -7   4   7          1.69          0.48         3.75 o                         
  -6   4   7          4.21          5.71        10.11 o                         
  -5   4   7         26.58         17.69        10.21 o                         
  -4   4   7        498.60        555.33        35.66 o                         
  -3   4   7          0.81         -3.01         6.85 o                         
  -2   4   7        201.57        218.61        26.88 o                         
  -1   4   7          0.05         -0.81         6.12 o                         
   0   4   7        490.23        441.99       118.01 o                         
   1   4   7         17.41         27.15        15.73 o                         
   2   4   7          5.50         -1.23         7.40 o                         
   3   4   7         63.00         13.27        10.49 o                         
  -7   5   7        214.17        254.99        22.12 o                         
  -6   5   7        386.85        425.74        44.92 o                         
  -5   5   7         65.38         80.27        19.61 o                         
  -4   5   7         49.97         61.17        17.26 o                         
  -3   5   7         81.54        106.11        17.69 o                         
  -2   5   7         34.31         39.40        14.41 o                         
  -1   5   7         61.26         73.00        45.81 o                         
   0   5   7         45.09         43.19        27.15 o                         
   1   5   7         64.80         53.06        28.38 o                         
   2   5   7         20.06         34.55        23.76 o                         
  -6   6   7         61.07         45.65        13.58 o                         
  -5   6   7         17.78         13.81        12.73 o                         
  -4   6   7         26.31         17.66        14.32 o                         
  -3   6   7         26.90         28.04        14.68 o                         
  -2   6   7        292.58        236.32        87.93 o                         
  -1   6   7         35.89         31.16        23.76 o                         
   0   6   7         10.20          7.40        10.49 o                         
   1   6   7         37.95         51.52        23.76 o                         
  -4   7   7         68.34         53.13        31.16 o                         
  -3   7   7        262.97        213.09        75.12 o                         
  -2   7   7          2.92          7.40        13.88 o                         
  -1   7   7          7.43          9.26        14.50 o                         
  -4 -10   8          1.17          1.85         3.70 o                         
  -5  -9   8         17.72          9.56         9.87 o                         
  -4  -9   8        112.68        184.80        25.30 o                         
  -3  -9   8        263.71        233.23        25.30 o                         
  -6  -8   8          7.16          3.70        14.19 o                         
  -5  -8   8        579.11        713.59        57.69 o                         
  -4  -8   8        232.55        162.28        25.61 o                         
  -3  -8   8        427.29        413.40        36.40 o                         
  -7  -7   8         74.71         80.83        21.90 o                         
  -6  -7   8        184.19        301.42        54.30 o                         
  -5  -7   8          2.63          0.31         6.48 o                         
  -4  -7   8        240.78        236.53        31.38 o                         
  -3  -7   8          0.41          6.72         7.71 o                         
  -2  -7   8        604.67        668.85        72.81 o                         
  -1  -7   8          1.68          3.70         6.11 o                         
   0  -7   8        280.71        240.46       147.47 o                         
   1  -7   8        308.47        229.34        36.87 o                         
  -8  -6   8        102.09         88.61        17.42 o                         
  -7  -6   8        396.16        436.42        34.68 o                         
  -6  -6   8         25.47         16.66        14.50 o                         
  -5  -6   8          7.46          4.25         7.77 o                         
  -4  -6   8         29.30         14.50        13.48 o                         
  -3  -6   8          7.32          2.62         6.98 o                         
  -2  -6   8       1359.23       1442.91       128.96 o                         
  -1  -6   8        672.46        883.27        69.11 o                         
   0  -6   8          0.17          1.46         5.44 o                         
   1  -6   8         26.61         36.17        14.29 o                         
   2  -6   8        232.46        264.52        38.26 o                         
   3  -6   8          6.24          0.06         4.25 o                         
   4  -6   8         63.29         99.03        34.55 o                         
  -8  -5   8          6.14         16.30        10.14 o                         
  -7  -5   8          0.00         -0.62         7.71 o                         
  -6  -5   8        101.93         75.69        54.45 o                         
  -5  -5   8         64.36         70.26        18.08 o                         
  -4  -5   8        843.33        879.48        52.50 o                         
  -3  -5   8         26.26         22.38        11.44 o                         
  -2  -5   8         43.38         55.22        21.29 o                         
  -1  -5   8         43.74         38.26        27.15 o                         
   0  -5   8         56.86         46.88        12.60 o                         
   1  -5   8        342.32        415.34        32.62 o                         
   2  -5   8          3.26          2.09        10.22 o                         
   3  -5   8        274.30        307.94        37.05 o                         
   4  -5   8         73.53         74.42        18.54 o                         
  -8  -4   8         12.32         18.20        10.25 o                         
  -7  -4   8         30.40         48.74        29.62 o                         
  -6  -4   8          2.40         -1.16         6.85 o                         
  -5  -4   8        231.26        241.25        28.54 o                         
  -4  -4   8         26.43         40.92        13.13 o                         
  -3  -4   8        209.34        235.18        24.92 o                         
  -2  -4   8        512.39        581.23        76.20 o                         
  -1  -4   8          2.46         15.12        14.19 o                         
   0  -4   8        647.67        720.68        62.63 o                         
   1  -4   8         88.65         82.35        25.76 o                         
   2  -4   8        229.20        264.42        39.96 o                         
   3  -4   8         36.61         31.54        12.31 o                         
   4  -4   8        336.64        340.19        26.35 o                         
  -8  -3   8        201.20        233.82        52.45 o                         
  -7  -3   8        118.88        147.20        24.66 o                         
  -6  -3   8          4.03         -2.71         7.16 o                         
  -5  -3   8       1423.35       1507.74        74.88 o                         
  -4  -3   8         89.52        101.91        14.82 o                         
  -3  -3   8         59.69         64.13        12.32 o                         
  -2  -3   8        292.14        222.09        28.22 o                         
  -1  -3   8        258.90        278.89        37.95 o                         
   0  -3   8        174.54        191.28        46.59 o                         
   1  -3   8        530.27        554.39        56.77 o                         
   2  -3   8        100.39        102.85        19.19 o                         
   3  -3   8        243.22        246.44        36.97 o                         
   4  -3   8          2.53          4.35         6.63 o                         
  -9  -2   8        468.21        343.67       168.29 o                         
  -8  -2   8         35.23         39.70        16.83 o                         
  -7  -2   8        160.65        169.24        31.41 o                         
  -6  -2   8        116.71        155.01        21.48 o                         
  -5  -2   8       2179.81       2059.03       252.61 o                         
  -4  -2   8        546.48        601.88        31.37 o                         
  -3  -2   8        512.01        550.24        31.69 o                         
  -2  -2   8        964.78        927.97        97.96 o                         
  -1  -2   8         31.52         61.99        16.46 o                         
   0  -2   8       1073.38       1138.71        87.00 o                         
   1  -2   8          3.70          9.87        14.19 o                         
   2  -2   8        117.87         59.72        52.29 o                         
   3  -2   8        457.06        502.74        42.33 o                         
   4  -2   8         19.55         25.23        14.42 o                         
  -9  -1   8         27.68         23.44        10.49 o                         
  -8  -1   8         39.35         20.16         9.14 o                         
  -7  -1   8        223.53        193.11        25.37 o                         
  -6  -1   8        548.75        464.74        40.38 o                         
  -5  -1   8        170.48        151.47        14.41 o                         
  -4  -1   8       1101.75       1155.57        55.57 o                         
  -3  -1   8       1206.90       1267.07        71.47 o                         
  -2  -1   8        166.39        154.83        11.04 o                         
  -1  -1   8        934.01       1045.02        90.09 o                         
   0  -1   8         84.88        103.50        19.15 o                         
   1  -1   8         27.25         25.91        24.99 o                         
   2  -1   8        139.10        150.24        46.28 o                         
   3  -1   8        676.22        716.25        49.96 o                         
   4  -1   8        276.37        249.79        65.87 o                         
  -9   0   8         22.13         17.78         8.89 o                         
  -8   0   8        242.70        296.67        34.40 o                         
  -7   0   8        348.90        433.93        66.79 o                         
  -6   0   8        505.65        357.85        50.24 o                         
  -5   0   8          5.38          8.33         5.76 o                         
  -4   0   8       1113.49       1163.41        67.64 o                         
  -3   0   8        275.61        281.58        19.13 o                         
  -2   0   8       1619.59       1592.43        92.62 o                         
  -1   0   8        151.82        151.05        16.05 o                         
   0   0   8          1.09         -0.70         6.16 o                         
   1   0   8        222.56        184.73        22.98 o                         
   2   0   8        327.56        360.03        60.78 o                         
   3   0   8         27.12         25.74        14.09 o                         
   4   0   8         63.97         69.72        28.38 o                         
  -8   1   8        260.95        294.97        29.20 o                         
  -7   1   8        103.41         97.97        17.99 o                         
  -6   1   8         15.47         11.02        10.49 o                         
  -5   1   8         63.60         56.68        12.45 o                         
  -4   1   8        114.34         91.52        18.99 o                         
  -3   1   8        788.95        732.42        41.90 o                         
  -2   1   8         63.07         58.64        10.15 o                         
  -1   1   8          2.12          1.84         6.51 o                         
   0   1   8        353.68        361.85        22.21 o                         
   1   1   8        287.53        292.06        28.31 o                         
   2   1   8        105.63        101.43        19.12 o                         
   3   1   8          0.07          3.09        12.96 o                         
  -8   2   8         75.78         68.63        14.00 o                         
  -7   2   8        161.50        184.08        19.93 o                         
  -6   2   8         11.59         29.45         9.48 o                         
  -5   2   8        110.19        110.93        16.44 o                         
  -4   2   8        506.71        561.11        32.11 o                         
  -3   2   8        208.13        208.47        18.93 o                         
  -2   2   8          1.00          2.04         5.10 o                         
  -1   2   8         79.66         77.12        15.13 o                         
   0   2   8        257.33        239.62        21.84 o                         
   1   2   8        100.60         82.59        43.50 o                         
   2   2   8         13.39         11.03         8.69 o                         
   3   2   8          0.03         -4.01        11.41 o                         
  -8   3   8          5.11          8.88         5.44 o                         
  -7   3   8        367.07        349.62        22.38 o                         
  -6   3   8        115.99        111.14        16.26 o                         
  -5   3   8        681.63        774.27        47.66 o                         
  -4   3   8         26.48         31.00        12.87 o                         
  -3   3   8          2.43          2.96         8.03 o                         
  -2   3   8        156.31        186.92        29.66 o                         
  -1   3   8        149.81        162.77        18.46 o                         
   0   3   8        165.26        144.54        25.91 o                         
   1   3   8         29.46         44.73        25.91 o                         
   2   3   8         50.46         47.00        28.07 o                         
  -7   4   8          2.26         -1.18         7.50 o                         
  -6   4   8        360.12        410.85        31.86 o                         
  -5   4   8         19.72          7.96        13.41 o                         
  -4   4   8        266.70        286.88        38.94 o                         
  -3   4   8          0.25         -2.89         8.18 o                         
  -2   4   8        245.68        268.77        28.80 o                         
  -1   4   8         51.11         53.52        12.02 o                         
   0   4   8        153.24        188.19        29.62 o                         
   1   4   8         16.06          9.56        10.49 o                         
  -6   5   8          0.72          4.23         6.43 o                         
  -5   5   8         31.10         24.33        12.78 o                         
  -4   5   8         78.75         86.44        35.94 o                         
  -3   5   8        171.92        188.03        23.14 o                         
  -2   5   8         85.46         87.99        23.76 o                         
  -1   5   8         21.58         21.62        17.28 o                         
   0   5   8         42.11         29.31        14.50 o                         
  -4   6   8         13.87          2.83         6.48 o                         
  -3   6   8        278.57        247.30        49.52 o                         
  -2   6   8          9.36          9.44         7.71 o                         
  -4  -9   9         91.98        116.62        23.14 o                         
  -6  -8   9        158.68        192.51        37.64 o                         
  -5  -8   9        266.93        323.63        44.43 o                         
  -4  -8   9          0.33          6.17         7.40 o                         
  -1  -8   9         30.25         46.59        19.74 o                         
  -6  -7   9        299.86        423.89        58.93 o                         
  -5  -7   9         83.39         49.67        25.30 o                         
  -4  -7   9         44.44         50.29        20.98 o                         
  -1  -7   9        270.63        353.86        37.64 o                         
   0  -7   9        174.35        168.14        25.61 o                         
   1  -7   9          8.30         11.11        13.57 o                         
   2  -7   9        215.26        141.61        24.68 o                         
  -7  -6   9        114.56        154.07        19.50 o                         
  -6  -6   9          3.93         -1.86         9.81 o                         
  -5  -6   9         15.01         31.95        17.94 o                         
  -4  -6   9        542.37        579.41        41.77 o                         
  -3  -6   9        285.91        231.69        54.30 o                         
  -2  -6   9        833.25        730.48       516.45 o                         
  -1  -6   9         10.65         36.71        35.63 o                         
   0  -6   9         41.21         64.26        33.63 o                         
   1  -6   9        175.85        174.62        29.00 o                         
   2  -6   9        270.52        281.36        42.88 o                         
   3  -6   9          9.57          6.46         5.86 o                         
  -7  -5   9         52.46         37.87        15.97 o                         
  -6  -5   9        222.11        240.70        29.19 o                         
  -5  -5   9         57.99        107.24        22.09 o                         
  -4  -5   9          1.95         -0.51         4.16 o                         
  -3  -5   9        523.71        443.53       113.07 o                         
  -2  -5   9         23.20         28.69        19.44 o                         
  -1  -5   9        184.99        205.47        52.76 o                         
   0  -5   9          8.38         -3.38        11.41 o                         
   1  -5   9        341.25        481.74        42.92 o                         
   2  -5   9        513.98        506.03        35.65 o                         
   3  -5   9        110.98        117.19        19.59 o                         
  -8  -4   9         47.20         45.86        13.89 o                         
  -7  -4   9         52.12         42.47        16.22 o                         
  -6  -4   9        210.61        203.48        24.54 o                         
  -5  -4   9        130.05         87.77        24.97 o                         
  -4  -4   9        113.03        125.25        19.05 o                         
  -3  -4   9         11.34          6.96        10.44 o                         
  -2  -4   9        309.03        296.79        62.01 o                         
  -1  -4   9       1034.05       1174.81        96.87 o                         
   0  -4   9        546.82        693.22        87.93 o                         
   1  -4   9        124.01        146.31        25.49 o                         
   2  -4   9         19.36         41.34        13.60 o                         
   3  -4   9          2.53          1.94         9.15 o                         
  -8  -3   9          0.34         -0.91         4.57 o                         
  -7  -3   9          0.28         -2.85         9.26 o                         
  -6  -3   9         32.45         52.69        15.23 o                         
  -5  -3   9        490.49        523.52        43.35 o                         
  -4  -3   9        156.23        183.10        18.37 o                         
  -3  -3   9        147.66        137.31        18.47 o                         
  -2  -3   9         49.20         45.04        31.47 o                         
  -1  -3   9         31.81         37.33        20.36 o                         
   0  -3   9          3.32         12.65        23.14 o                         
   1  -3   9          0.03          8.64        21.60 o                         
   2  -3   9         30.57         60.86        23.73 o                         
   3  -3   9          0.58         -3.14        10.10 o                         
  -8  -2   9         44.89         23.33        27.77 o                         
  -7  -2   9         57.02         47.02        15.89 o                         
  -6  -2   9        224.84        262.05        30.46 o                         
  -5  -2   9         15.44         12.94         8.70 o                         
  -4  -2   9          9.79          9.39         7.65 o                         
  -3  -2   9         17.22         12.24         7.19 o                         
  -2  -2   9        408.66        464.09        40.24 o                         
  -1  -2   9        552.02        529.71        54.61 o                         
   0  -2   9        132.29        124.33        44.12 o                         
   1  -2   9        138.16        194.36        48.74 o                         
   2  -2   9         66.77         79.16        24.54 o                         
   3  -2   9        219.08        230.24        24.61 o                         
  -8  -1   9          7.66          5.68         6.60 o                         
  -7  -1   9        508.26        355.30        89.64 o                         
  -6  -1   9         21.95         20.92         8.22 o                         
  -5  -1   9        114.93        106.32        15.97 o                         
  -4  -1   9        556.16        558.76        39.05 o                         
  -3  -1   9        212.62        201.52        16.31 o                         
  -2  -1   9         42.33         38.69        14.76 o                         
  -1  -1   9          7.22          6.17         7.85 o                         
   0  -1   9          0.20          3.09        16.35 o                         
   1  -1   9         50.18         53.06        20.98 o                         
   2  -1   9        236.13        260.33        25.58 o                         
   3  -1   9         31.78         29.05        12.65 o                         
  -8   0   9        762.31        688.56       176.93 o                         
  -7   0   9         38.35         29.59         9.22 o                         
  -6   0   9          0.52          0.36         4.80 o                         
  -5   0   9         30.00         32.56         9.17 o                         
  -4   0   9       1655.25       1514.90       112.57 o                         
  -3   0   9        815.66        738.71        47.33 o                         
  -2   0   9        701.55        631.88        42.24 o                         
  -1   0   9         40.10         42.34        11.91 o                         
   0   0   9         12.77          8.18         8.29 o                         
   1   0   9        406.78        332.79        47.82 o                         
   2   0   9          0.64          6.04         6.66 o                         
   3   0   9          1.36          4.05         4.05 o                         
  -8   1   9         72.91         75.97        14.93 o                         
  -7   1   9         20.03         13.87         8.40 o                         
  -6   1   9        198.56        218.76        21.45 o                         
  -5   1   9        429.88        458.06        31.84 o                         
  -4   1   9          1.01          2.16         4.71 o                         
  -3   1   9       1062.04       1035.39       121.66 o                         
  -2   1   9        107.35        115.67        16.21 o                         
  -1   1   9         41.81         44.86        10.06 o                         
   0   1   9        357.26        324.92        24.89 o                         
   1   1   9         36.30         36.00        11.90 o                         
   2   1   9         31.03         19.18        10.66 o                         
  -7   2   9        148.05        160.04        14.31 o                         
  -6   2   9        206.00        237.34        23.56 o                         
  -5   2   9        385.85        370.64        29.82 o                         
  -4   2   9         39.44         41.36        10.85 o                         
  -3   2   9        197.80        234.70        31.40 o                         
  -2   2   9        136.29        135.34        17.88 o                         
  -1   2   9        865.91        971.56        59.47 o                         
   0   2   9        110.34         84.05        48.28 o                         
   1   2   9        184.94        151.95        22.37 o                         
   2   2   9         20.44         15.73        12.34 o                         
  -7   3   9        146.54        159.76        13.56 o                         
  -6   3   9         63.86         65.60        13.96 o                         
  -5   3   9         66.22         71.23        15.00 o                         
  -4   3   9         10.00          8.28         9.57 o                         
  -3   3   9         46.82         49.95        15.27 o                         
  -2   3   9        316.37        344.23        31.65 o                         
  -1   3   9         19.22         19.76        12.15 o                         
   0   3   9         68.79         59.54        17.28 o                         
   1   3   9         44.49         41.34        21.60 o                         
  -6   4   9        266.39        291.64        26.22 o                         
  -5   4   9         39.72         25.45        15.05 o                         
  -4   4   9        118.03        110.15        23.23 o                         
  -3   4   9        109.70        123.22        31.47 o                         
  -2   4   9         57.83         41.24        15.20 o                         
  -1   4   9         34.08         52.76        16.66 o                         
  -2  -9  10         18.92         -0.62         4.01 o                         
  -5  -8  10         46.85         55.53        19.74 o                         
  -1  -8  10          1.98         -2.16         8.33 o                         
   0  -8  10          8.77          7.10         5.55 o                         
  -6  -7  10        124.25        173.69        36.71 o                         
  -5  -7  10         12.72          4.94        12.03 o                         
  -4  -7  10         40.46         40.41        17.28 o                         
  -1  -7  10        184.19        180.48        38.87 o                         
   0  -7  10        327.34        294.94        45.66 o                         
   1  -7  10         47.34         19.13        14.19 o                         
  -6  -6  10          2.06         -0.67         4.90 o                         
  -5  -6  10        117.10        137.90        22.70 o                         
  -4  -6  10        543.32        421.73        40.41 o                         
  -1  -6  10        472.26        592.34        57.69 o                         
   0  -6  10         14.72         24.68        24.06 o                         
   1  -6  10        582.66        609.31        50.29 o                         
  -7  -5  10          9.67         16.73        11.06 o                         
  -6  -5  10         26.73         20.84        12.57 o                         
  -5  -5  10        639.07        786.86        62.34 o                         
  -4  -5  10        157.09        150.37        37.18 o                         
  -3  -5  10        262.98        332.88        66.02 o                         
  -2  -5  10         16.53         13.27        23.76 o                         
  -1  -5  10        215.49        215.96        52.76 o                         
   0  -5  10        285.36        394.59        64.17 o                         
   1  -5  10        155.02        169.37        42.27 o                         
   2  -5  10         32.87         33.25        16.51 o                         
  -7  -4  10          1.32         13.57        13.31 o                         
  -6  -4  10        186.29        249.34        28.85 o                         
  -5  -4  10         56.04         68.47        18.84 o                         
  -4  -4  10        190.53        231.90        43.50 o                         
  -3  -4  10         87.38        116.62        30.23 o                         
  -2  -4  10        187.49        172.46        36.40 o                         
  -1  -4  10        518.52        618.56        62.94 o                         
   0  -4  10         14.61         69.72        37.33 o                         
   1  -4  10          4.58          2.84        11.12 o                         
   2  -4  10         41.07         50.03        14.99 o                         
  -7  -3  10        164.94        189.83        24.36 o                         
  -6  -3  10        188.45        201.28        22.57 o                         
  -5  -3  10        351.64        347.90        34.13 o                         
  -4  -3  10         28.05         14.78        11.45 o                         
  -3  -3  10          1.04         -7.10        13.57 o                         
  -2  -3  10        385.51        453.51        52.45 o                         
  -1  -3  10          4.40          5.55        13.27 o                         
   0  -3  10         17.30         26.53        29.00 o                         
   1  -3  10         40.86         29.00        12.22 o                         
   2  -3  10         63.80        115.01        17.22 o                         
  -7  -2  10        116.36        127.81        27.15 o                         
  -6  -2  10          0.46          8.89        11.88 o                         
  -5  -2  10         10.18          6.95         6.90 o                         
  -4  -2  10        117.48         99.52        13.47 o                         
  -3  -2  10        232.53        292.89        29.56 o                         
  -2  -2  10          0.11         15.12        21.60 o                         
  -1  -2  10        901.68        964.40       103.04 o                         
   0  -2  10        347.11        365.59        62.94 o                         
   1  -2  10        101.78        158.10        23.80 o                         
   2  -2  10         44.83         37.38        12.82 o                         
  -7  -1  10         94.06        146.23        37.95 o                         
  -6  -1  10         12.87          7.02         4.70 o                         
  -5  -1  10          1.41          2.51         5.10 o                         
  -4  -1  10        442.72        388.35        28.13 o                         
  -3  -1  10        139.32        171.07        29.09 o                         
  -2  -1  10          7.34         10.64        13.09 o                         
  -1  -1  10         94.51         84.84        35.48 o                         
   0  -1  10          0.56         -5.86        16.66 o                         
   1  -1  10          0.27         -0.31         4.36 o                         
   2  -1  10         49.29         68.56        11.71 o                         
  -7   0  10          1.11          2.58         3.65 o                         
  -6   0  10         16.89          5.61         6.88 o                         
  -5   0  10        107.58        104.55        19.21 o                         
  -4   0  10          4.32          1.28         4.79 o                         
  -3   0  10         20.96         21.42        13.62 o                         
  -2   0  10         48.50         34.54        14.96 o                         
  -1   0  10        248.82        239.10        30.54 o                         
   0   0  10        241.80        219.66        29.93 o                         
   1   0  10        272.93        196.70        59.54 o                         
  -7   1  10         31.43         29.54         9.11 o                         
  -6   1  10        242.01        227.24        27.38 o                         
  -5   1  10         31.53         25.17         7.89 o                         
  -4   1  10        270.24        226.32        36.62 o                         
  -3   1  10        206.82        184.49        25.91 o                         
  -2   1  10         51.25         39.42        13.00 o                         
  -1   1  10         71.27         24.89        11.00 o                         
   0   1  10          6.79          4.42         6.75 o                         
  -6   2  10         88.62         72.07        18.44 o                         
  -5   2  10         86.97         70.63        10.82 o                         
  -4   2  10          7.98         14.26         8.47 o                         
  -3   2  10        347.68        345.34        31.47 o                         
  -2   2  10        373.24        391.47        64.17 o                         
  -1   2  10        355.66        279.82        39.49 o                         
   0   2  10          8.85         -1.54         8.02 o                         
  -5   3  10        105.71        120.65        21.44 o                         
  -4   3  10         51.28         51.69        12.71 o                         
  -3   3  10          0.39         -3.71         6.15 o                         
  -2   3  10        558.18        539.40        35.41 o                         
  -3  -7  11         25.42         56.46        16.66 o                         
  -2  -7  11          2.50          2.16         7.71 o                         
  -1  -7  11          9.35         35.17        13.57 o                         
  -5  -6  11        402.58        443.80       123.25 o                         
  -2  -6  11         99.71         96.87        23.14 o                         
  -1  -6  11        234.22        282.29        48.74 o                         
   0  -6  11          1.41          6.48         8.95 o                         
  -6  -5  11        207.53        207.96        24.99 o                         
  -5  -5  11        191.87        185.39        47.36 o                         
  -4  -5  11         48.22         66.02        22.83 o                         
  -3  -5  11          8.96         45.35        31.78 o                         
  -2  -5  11         81.60        144.07        29.31 o                         
  -1  -5  11         41.81         66.33        21.90 o                         
   0  -5  11        373.27        422.04        58.31 o                         
  -6  -4  11         30.31         45.28        24.22 o                         
  -5  -4  11         36.96         37.71        10.21 o                         
  -4  -4  11         72.38        115.69        40.11 o                         
  -3  -4  11        414.42        482.82        52.45 o                         
  -2  -4  11         15.36          5.24        18.20 o                         
  -1  -4  11        375.29        553.16        74.66 o                         
   0  -4  11         49.66         48.92        16.35 o                         
  -6  -3  11         15.12         10.14         8.85 o                         
  -5  -3  11         24.42         11.55         7.24 o                         
  -4  -3  11        356.21        440.86        67.56 o                         
  -3  -3  11        111.36        132.97        28.07 o                         
  -2  -3  11        345.39        429.14        65.71 o                         
  -1  -3  11        171.66        132.04        42.57 o                         
   0  -3  11         46.55         30.77        11.67 o                         
  -6  -2  11          0.03          1.76         5.00 o                         
  -5  -2  11         16.42         19.50         8.21 o                         
  -4  -2  11         31.93         28.69        21.60 o                         
  -3  -2  11        240.08        261.93        47.82 o                         
  -2  -2  11          1.19          6.48        11.11 o                         
  -1  -2  11        127.04        110.76        24.06 o                         
   0  -2  11        126.23        142.61        20.71 o                         
  -6  -1  11          3.50          0.16         3.00 o                         
  -5  -1  11         82.26         55.14        10.78 o                         
  -4  -1  11        278.72        237.91        22.54 o                         
  -3  -1  11         86.01         78.98        18.20 o                         
  -2  -1  11         10.13          5.55        14.50 o                         
  -1  -1  11         76.59         58.00        17.59 o                         
   0  -1  11          1.21         -1.67         5.99 o                         
  -5   0  11         53.24         72.32        16.35 o                         
  -4   0  11         19.91         23.45        18.20 o                         
  -3   0  11          0.90          2.05         5.44 o                         
  -2   0  11         44.79          2.78         9.56 o                         
  -1   0  11          0.63          1.23         8.33 o                         
  -4   1  11         60.53         43.45        33.94 o                         
  -3   1  11         64.50         54.54        33.94 o                         
  -2   1  11         72.95         21.29         9.26 o                         
                                                                                
